# Supplementary material for: Does the Video Assistant Referee (VAR) mitigate referee bias on professional football?
Source: PLoS One. 2023 Nov 27;18(11):e0294507. doi: 10.1371/journal.pone.0294507 (PMC10681297; doi:10.1371/journal.pone.0294507)
Supplement: S1 Data — (XLSX) [file pone.0294507.s001.xlsx]

## Sheet: all seasons
Year	Home team (ht)	Away team (at)	Main referee name	Main referee category	Main referee age	Sum of points before the match, ht	Sum of points before the match, at	Тournament position before the match, ht	Тournament position before the match, at	Total number of yellow cards before the match, ht	Total number of yellow cards before the match, at	Total number of red cards before the match, ht	Total number of red cards before the match, at	Ht winning probability	Draw probability	At winning probability	Penalties awarded to the ht	Penalties awarded to the at	Yellow cards, ht	Yellow cards, at	Red cards, ht	Red cards, at
2016	Palmeiras	Atlético PR	Bruno Arleu de Araujo	CBF	33.3178	0	0	14	3	0	0	0	0	-	-	-	0	0	1	4	0	1
2016	Flamengo	Sport	Marcelo Aparecido R de Souza	CBF	43	0	0	10	19	0	0	0	0	-	-	-	0	0	2	1	0	1
2016	Atlético	Santos	Jailson Macedo Freitas	CBF	45	0	0	2	17	0	0	0	0	-	-	-	0	0	2	2	0	0
2016	Coritiba	Cruzeiro	Jean Pierre Goncalves Lima	CBF	36.9123	0	0	7	8	0	0	0	0	-	-	-	0	0	1	3	0	2
2016	Botafogo	São Paulo	Braulio da Silva Machado	FIFA	37.0658	0	0	4	18	0	0	0	0	-	-	-	0	0	1	5	0	0
2016	Santa Cruz	Vitória	Pablo dos Santos Alves	CBF	40	0	0	16	20	0	0	0	0	-	-	-	1	0	3	0	0	0
2016	Corinthians	Grêmio	Wilton Pereira Sampaio	FIFA	34.4493	0	0	6	12	0	0	0	0	-	-	-	0	0	1	4	0	0
2016	Figueirense	Ponte Preta	Emerson de Almeida Ferreira	FIFA	38	0	0	9	15	0	0	0	0	-	-	-	0	0	2	5	0	0
2016	América	Fluminense	Thiago Duarte Peixoto	CBF	37.2493	0	0	1	11	0	0	0	0	-	-	-	0	0	0	0	0	0
2016	Internacional	Chapecoense	Nielson Nogueira Dias	CBF	41	0	0	13	5	0	0	0	0	-	-	-	0	0	3	4	0	1
2016	Ponte Preta	Palmeiras	Leandro Pedro Vuaden	MTR	40.9534	1	3	12	1	5	1	0	0	-	-	-	0	0	3	4	0	0
2016	Fluminense	Santa Cruz	Jailson Macedo Freitas	CBF	45	3	3	3	2	0	3	0	0	-	-	-	0	1	3	5	0	0
2016	Cruzeiro	Figueirense	Wagner Reway	FIFA	35.074	0	1	14	11	3	2	2	0	-	-	-	0	0	3	1	0	0
2016	Atlético PR	Atlético	Flavio Rodrigues de Souza	CBF	35.8658	0	3	15	4	4	2	1	0	-	-	-	0	1	3	1	0	0
2016	Santos	Coritiba	Ricardo Marques Ribeiro	FIFA	36.9808	0	3	16	5	2	1	0	0	-	-	-	0	0	5	2	0	0
2016	Chapecoense	América	Eduardo Tomaz de Aquino Valadao	FIFA	38	1	0	10	17	4	0	1	0	-	-	-	1	1	0	4	0	0
2016	São Paulo	Internacional	Pericles Bassols Pegado Cortez	FIFA	41	3	1	6	13	5	3	0	0	-	-	-	0	0	4	6	0	1
2016	Grêmio	Flamengo	Luiz Flavio de Oliveira	FIFA	38.9945	1	3	9	7	4	2	0	0	-	-	-	0	0	3	2	0	0
2016	Vitória	Corinthians	Heber Roberto Lopes	MTR	43.9151	0	1	18	8	0	1	0	0	-	-	-	0	0	5	4	1	0
2016	Sport	Botafogo	Vinicius Furlan	CBF	37.3178	0	0	19	20	1	1	1	0	-	-	-	0	0	3	2	0	0
2016	Botafogo	Atlético PR	Dewson Fernando Freitas da Silva	FIFA	35.2822	1	1	15	16	3	7	0	1	-	-	-	0	0	2	2	0	0
2016	Figueirense	Santos	Wagner do Nascimento Magalhaes	FIFA	36.9699	2	3	14	13	3	7	0	0	-	-	-	0	2	2	3	0	1
2016	Flamengo	Chapecoense	Diego Almeida Real	FIFA	35	3	4	12	7	4	4	0	1	-	-	-	1	1	4	1	1	0
2016	América	Vitória	Gilberto Rodrigues Castro Junior	CBF	36.0329	0	3	20	11	4	5	0	1	-	-	-	0	0	4	2	0	1
2016	Coritiba	São Paulo	Marielson Alves Silva	CBF	34.074	3	3	8	9	3	9	0	0	-	-	-	0	0	2	2	0	0
2016	Santa Cruz	Cruzeiro	Anderson Daronco	FIFA	35.4274	4	1	6	17	8	6	0	2	-	-	-	1	0	2	3	0	0
2016	Palmeiras	Fluminense	Sandro Meira Ricci	FIFA	42	3	4	10	1	5	3	0	0	-	-	-	0	0	1	0	0	0
2016	Corinthians	Ponte Preta	Elmo Alves Resende Cunha	CBF	42	1	4	19	2	5	8	0	0	-	-	-	0	0	3	3	0	0
2016	Internacional	Sport	Igor Junio Benevenuto	FIFA	36	4	1	3	18	9	4	1	1	-	-	-	0	0	3	1	0	0
2016	Atlético	Grêmio	Raphael Claus	FIFA	36.7616	4	4	4	5	3	7	0	0	-	-	-	0	0	1	5	0	0
2016	Cruzeiro	América	Dewson Fernando Freitas da Silva	FIFA	35.2822	1	1	19	20	9	8	2	0	-	-	-	0	0	1	1	0	0
2016	Atlético PR	Figueirense	Pericles Bassols Pegado Cortez	FIFA	41	1	3	18	16	9	5	1	0	-	-	-	0	0	2	1	0	0
2016	Chapecoense	Santa Cruz	Rafael Traci	CBF	34.7699	5	7	5	1	5	10	1	0	-	-	-	0	0	1	4	0	0
2016	Ponte Preta	Flamengo	Anderson Daronco	FIFA	35.4274	4	4	6	7	11	8	0	1	-	-	-	0	0	2	2	0	1
2016	Sport	Corinthians	Wagner Reway	FIFA	35.074	1	4	17	8	5	8	1	0	-	-	-	0	0	2	1	0	0
2016	São Paulo	Palmeiras	Ricardo Marques Ribeiro	FIFA	36.9808	4	6	9	4	11	6	0	0	-	-	-	0	0	2	5	0	0
2016	Fluminense	Botafogo	Marcelo Aparecido R de Souza	CBF	43	4	4	10	11	3	5	0	0	-	-	-	0	0	1	1	0	0
2016	Vitória	Atlético	Rodolpho Toski Marques	FIFA	29.1781	4	4	13	12	7	4	2	0	-	-	-	0	0	4	6	0	0
2016	Grêmio	Coritiba	Sandro Meira Ricci	FIFA	42	7	4	3	14	12	5	0	0	-	-	-	1	0	0	3	0	0
2016	Santos	Internacional	Andre Luiz de Freitas Castro	MTR	42.011	4	7	15	2	10	12	1	1	-	-	-	0	0	1	1	0	0
2016	Internacional	Atlético PR	Wagner do Nascimento Magalhaes	FIFA	36.9699	10	4	2	14	13	11	1	1	-	-	-	0	0	5	2	0	0
2016	Coritiba	Chapecoense	Pablo dos Santos Alves	CBF	40	4	6	13	9	8	6	0	1	-	-	-	0	2	4	5	0	0
2016	Santa Cruz	Sport	Raphael Claus	FIFA	36.7616	8	1	3	20	14	7	0	1	-	-	-	0	0	6	2	1	0
2016	Corinthians	Santos	Leandro Pedro Vuaden	MTR	40.9534	7	4	5	13	9	11	0	1	-	-	-	0	0	0	2	0	0
2016	Botafogo	Cruzeiro	Elmo Alves Resende Cunha	CBF	42	4	2	14	18	6	10	0	2	-	-	-	0	0	1	3	0	0
2016	Figueirense	São Paulo	Jean Pierre Goncalves Lima	CBF	36.9123	3	7	17	5	6	13	0	0	-	-	-	0	0	2	1	0	0
2016	Atlético	Fluminense	Luiz Flavio de Oliveira	FIFA	38.9945	5	7	11	6	10	4	0	0	-	-	-	0	0	2	5	0	0
2016	América	Ponte Preta	Leonardo Garcia Cavaleiro	CBF	42	2	4	18	16	9	13	0	0	-	-	-	0	0	1	3	0	0
2016	Flamengo	Vitória	Igor Junio Benevenuto	FIFA	36	7	5	4	10	10	11	2	2	-	-	-	0	0	2	3	0	0
2016	Palmeiras	Grêmio	Marielson Alves Silva	CBF	34.074	6	10	9	2	11	12	0	0	-	-	-	0	0	4	5	0	0
2016	Atlético PR	Santa Cruz	Wagner Reway	FIFA	35.074	4	8	19	7	13	20	1	1	-	-	-	0	0	0	2	0	0
2016	Chapecoense	Fluminense	Ricardo Marques Ribeiro	FIFA	36.9808	9	8	6	8	11	9	1	0	-	-	-	0	0	3	0	0	0
2016	Corinthians	Coritiba	Anderson Daronco	FIFA	35.4274	10	4	2	15	9	12	0	0	-	-	-	0	0	2	5	0	0
2016	América	Figueirense	Raphael Claus	FIFA	36.7616	2	6	20	12	10	8	0	0	-	-	-	0	0	2	3	0	0
2016	Santos	Botafogo	Sandro Meira Ricci	FIFA	42	4	4	17	18	13	7	1	0	-	-	-	0	0	1	1	0	0
2016	Flamengo	Palmeiras	Dewson Fernando Freitas da Silva	FIFA	35.2822	10	9	3	5	12	15	2	0	-	-	-	0	1	1	2	1	0
2016	Vitória	Internacional	Thiago Duarte Peixoto	CBF	37.2493	5	13	14	1	14	18	2	1	-	-	-	0	0	1	6	0	0
2016	Sport	Atlético	Rodrigo Nunes de Sa	CBF	37.2055	4	6	16	11	9	12	1	0	-	-	-	0	2	1	3	0	0
2016	Grêmio	Ponte Preta	Pericles Bassols Pegado Cortez	FIFA	41	10	7	4	9	17	16	0	0	-	-	-	0	0	2	4	1	1
2016	Cruzeiro	São Paulo	Andre Luiz de Freitas Castro	MTR	42.011	5	7	13	10	13	14	2	0	-	-	-	0	0	2	0	0	0
2016	Internacional	América	Luiz Flavio de Oliveira	FIFA	38.9945	13	5	2	17	24	12	1	0	-	-	-	0	0	2	3	0	0
2016	Ponte Preta	Chapecoense	Rodrigo Batista Raposo	FIFA	36	7	10	12	7	20	14	1	1	-	-	-	0	0	3	4	0	0
2016	Fluminense	Grêmio	Andre Luiz de Freitas Castro	MTR	42.011	9	13	8	2	9	19	0	1	-	-	-	0	0	4	2	0	1
2016	São Paulo	Atlético PR	Anderson Daronco	FIFA	35.4274	10	7	7	14	14	13	0	1	-	-	-	0	0	1	2	0	0
2016	Coritiba	Sport	Braulio da Silva Machado	FIFA	37.0658	4	5	20	18	17	10	0	1	-	-	-	0	0	4	4	1	1
2016	Botafogo	Vitória	Ricardo Marques Ribeiro	FIFA	36.9808	4	8	19	9	8	15	0	2	-	-	-	0	0	3	1	0	0
2016	Figueirense	Flamengo	Leandro Pedro Vuaden	MTR	40.9534	6	10	15	5	11	13	0	3	-	-	-	0	0	2	2	0	0
2016	Atlético	Cruzeiro	Marcelo Aparecido R de Souza	CBF	43	7	5	11	16	15	15	0	2	-	-	-	0	0	4	6	0	0
2016	Palmeiras	Corinthians	Raphael Claus	FIFA	36.7616	12	13	4	3	17	11	0	0	-	-	-	0	0	4	4	0	0
2016	Santa Cruz	Santos	Elmo Alves Resende Cunha	CBF	42	8	7	9	11	22	14	1	1	-	-	-	0	0	1	2	0	0
2016	Chapecoense	Grêmio	Luiz Flavio de Oliveira	FIFA	38.9945	10	14	5	3	18	21	1	2	-	-	-	1	0	2	2	0	0
2016	Ponte Preta	Atlético PR	Elmo Alves Resende Cunha	CBF	42	10	10	6	5	23	15	1	1	-	-	-	0	0	0	2	0	0
2016	São Paulo	Vitória	Wagner Reway	FIFA	35.074	10	9	8	13	15	16	0	2	-	-	-	0	0	5	2	0	0
2016	Santos	Sport	Leandro Pedro Vuaden	MTR	40.9534	10	5	10	20	16	14	1	2	-	-	-	0	0	1	3	0	0
2016	Santa Cruz	Figueirense	Marcelo Aparecido R de Souza	CBF	43	8	9	14	12	23	13	1	0	-	-	-	0	0	3	3	0	1
2016	Botafogo	América	Rodrigo Batista Raposo	FIFA	36	5	5	18	18	11	15	0	0	-	-	-	2	0	2	2	0	0
2016	Cruzeiro	Flamengo	Raphael Claus	FIFA	36.7616	8	10	15	11	21	15	2	3	-	-	-	0	0	0	0	0	0
2016	Coritiba	Palmeiras	Anderson Daronco	FIFA	35.4274	7	15	16	2	21	21	1	0	-	-	-	0	0	4	3	0	0
2016	Internacional	Atlético	Pericles Bassols Pegado Cortez	FIFA	41	16	7	1	17	26	19	1	0	-	-	-	0	0	2	1	0	0
2016	Fluminense	Corinthians	Ricardo Marques Ribeiro	FIFA	36.9808	10	13	7	4	13	15	0	0	-	-	-	1	0	2	1	0	1
2016	Palmeiras	Santa Cruz	Eduardo Tomaz de Aquino Valadao	FIFA	38	16	11	2	10	24	26	0	1	-	-	-	0	0	1	4	0	1
2016	Atlético PR	Santos	Anderson Daronco	FIFA	35.4274	10	13	12	6	17	17	1	1	-	-	-	0	0	2	1	0	0
2016	América	Coritiba	Wagner do Nascimento Magalhaes	FIFA	36.9699	5	8	20	17	17	25	0	1	-	-	-	0	0	0	3	0	0
2016	Vitória	Chapecoense	Leandro Pedro Vuaden	MTR	40.9534	9	11	13	11	18	20	2	1	-	-	-	0	0	1	4	0	0
2016	Atlético	Ponte Preta	Wagner Reway	FIFA	35.074	7	13	18	7	20	23	0	1	-	-	-	0	0	0	1	0	0
2016	Corinthians	Botafogo	Rodolpho Toski Marques	FIFA	29.1781	13	8	8	16	16	13	1	0	-	-	-	0	0	2	2	0	0
2016	Flamengo	São Paulo	Elmo Alves Resende Cunha	CBF	42	13	13	7	8	15	20	3	0	-	-	-	0	0	1	3	0	1
2016	Figueirense	Internacional	Luiz Flavio de Oliveira	FIFA	38.9945	9	19	14	1	16	28	1	1	-	-	-	1	0	3	0	0	0
2016	Sport	Fluminense	Raphael Claus	FIFA	36.7616	5	13	19	9	17	15	2	0	-	-	-	0	0	2	0	0	0
2016	Grêmio	Cruzeiro	Thiago Duarte Peixoto	CBF	37.2493	15	8	3	15	23	21	2	2	-	-	-	0	0	0	2	0	0
2016	Palmeiras	América	Pericles Bassols Pegado Cortez	FIFA	41	19	8	1	19	25	17	0	0	-	-	-	0	0	0	1	0	0
2016	Chapecoense	Atlético PR	Francisco Carlos do Nascimento	CBF	39	14	13	7	8	24	19	1	1	-	-	-	0	0	2	2	0	0
2016	Ponte Preta	Cruzeiro	Dewson Fernando Freitas da Silva	FIFA	35.2822	13	8	11	18	24	23	1	2	-	-	-	0	1	4	4	0	0
2016	Botafogo	Figueirense	Emerson de Almeida Ferreira	FIFA	38	8	12	18	12	15	19	0	1	-	-	-	0	0	0	1	0	0
2016	Santa Cruz	Flamengo	Wagner Reway	FIFA	35.074	11	14	13	6	30	16	2	3	-	-	-	0	0	1	0	0	0
2016	Fluminense	Santos	Rodolpho Toski Marques	FIFA	29.1781	13	13	8	10	15	18	0	1	-	-	-	0	0	1	1	0	0
2016	Atlético	Corinthians	Wilton Pereira Sampaio	FIFA	34.4493	10	16	14	4	20	18	0	1	-	-	-	0	0	3	1	0	0
2016	Grêmio	Vitória	Sandro Meira Ricci	FIFA	42	18	9	3	15	23	19	2	2	-	-	-	0	1	4	4	1	0
2016	São Paulo	Sport	Rafael Traci	CBF	34.7699	14	8	6	16	23	19	1	2	-	-	-	0	0	0	2	0	0
2016	Coritiba	Internacional	Eduardo Tomaz de Aquino Valadao	FIFA	38	8	19	20	2	28	28	1	1	-	-	-	0	0	2	5	1	0
2016	Cruzeiro	Palmeiras	Leandro Pedro Vuaden	MTR	40.9534	11	22	16	1	27	25	2	0	-	-	-	0	0	4	2	0	0
2016	Corinthians	Santa Cruz	Wagner do Nascimento Magalhaes	FIFA	36.9699	16	11	6	15	19	31	1	2	-	-	-	0	0	3	1	0	0
2016	América	Atlético	Anderson Daronco	FIFA	35.4274	8	13	20	13	18	23	0	0	-	-	-	0	0	2	2	0	0
2016	Vitória	Ponte Preta	Ricardo Marques Ribeiro	FIFA	36.9808	12	13	14	12	23	28	2	1	-	-	-	0	0	3	2	0	0
2016	Flamengo	Fluminense	Luiz Flavio de Oliveira	FIFA	38.9945	17	13	4	11	16	16	3	0	-	-	-	0	0	0	1	0	0
2016	Santos	São Paulo	Raphael Claus	FIFA	36.7616	16	15	5	7	19	23	1	1	-	-	-	0	0	2	3	0	1
2016	Internacional	Botafogo	Wilton Pereira Sampaio	FIFA	34.4493	20	9	2	17	33	15	1	0	-	-	-	0	0	3	3	1	0
2016	Atlético PR	Grêmio	Wagner Reway	FIFA	35.074	14	18	9	3	21	27	1	3	-	-	-	0	0	1	0	0	1
2016	Sport	Chapecoense	Dewson Fernando Freitas da Silva	FIFA	35.2822	9	15	18	8	21	26	2	1	-	-	-	0	0	3	2	0	0
2016	Figueirense	Coritiba	Elmo Alves Resende Cunha	CBF	42	13	9	10	19	20	30	1	2	-	-	-	0	0	3	4	0	0
2016	Vitória	Sport	Leonardo Garcia Cavaleiro	CBF	42	13	12	15	16	26	24	2	2	-	-	-	0	0	4	4	0	2
2016	Grêmio	Santos	Eduardo Tomaz de Aquino Valadao	FIFA	38	18	19	5	3	27	21	4	1	-	-	-	0	0	3	3	0	0
2016	Flamengo	Internacional	Ricardo Marques Ribeiro	FIFA	36.9808	17	20	7	2	16	36	3	2	-	-	-	0	0	1	1	0	0
2016	Chapecoense	Cruzeiro	Rodolpho Toski Marques	FIFA	29.1781	15	14	10	12	28	31	1	2	-	-	-	0	0	4	6	0	0
2016	Coritiba	Atlético PR	Thiago Duarte Peixoto	CBF	37.2493	10	17	19	7	34	22	2	1	-	-	-	0	0	3	2	0	0
2016	São Paulo	Fluminense	Anderson Daronco	FIFA	35.4274	15	16	11	8	26	17	2	0	-	-	-	0	1	4	3	0	0
2016	América	Corinthians	Wagner Reway	FIFA	35.074	8	19	20	4	20	22	0	1	-	-	-	0	1	2	1	0	0
2016	Santa Cruz	Ponte Preta	Francisco Carlos do Nascimento	CBF	39	11	14	18	13	32	30	2	1	-	-	-	0	0	2	1	0	0
2016	Palmeiras	Figueirense	Gilberto Rodrigues Castro Junior	CBF	36.0329	22	14	1	14	27	23	0	1	-	-	-	0	0	1	1	0	0
2016	Atlético	Botafogo	Raphael Claus	FIFA	36.7616	16	12	8	17	25	18	0	0	-	-	-	0	1	0	0	0	0
2016	Fluminense	Coritiba	Leandro Pedro Vuaden	MTR	40.9534	16	13	12	16	20	37	0	2	-	-	-	0	0	2	1	0	0
2016	Atlético PR	América	Luiz Flavio de Oliveira	FIFA	38.9945	17	8	10	20	24	22	1	0	-	-	-	0	0	2	2	0	0
2016	Cruzeiro	Vitória	Pericles Bassols Pegado Cortez	FIFA	41	14	16	14	13	37	30	2	2	-	-	-	0	1	2	3	0	1
2016	Internacional	Grêmio	Dewson Fernando Freitas da Silva	FIFA	35.2822	20	21	5	3	37	30	2	4	-	-	-	0	0	4	4	0	0
2016	Santos	Chapecoense	Bruno Arleu de Araujo	CBF	33.3178	19	18	6	8	24	32	1	1	-	-	-	0	0	1	1	0	0
2016	Botafogo	Santa Cruz	Braulio da Silva Machado	FIFA	37.0658	12	11	18	19	18	34	0	2	-	-	-	0	0	1	3	0	0
2016	Corinthians	Flamengo	Heber Roberto Lopes	MTR	43.9151	22	20	2	5	23	17	1	3	-	-	-	0	0	2	3	0	0
2016	Ponte Preta	São Paulo	Vinicius Furlan	CBF	37.3178	17	18	11	9	31	30	1	2	-	-	-	0	0	3	2	0	1
2016	Figueirense	Atlético	Rafael Traci	CBF	34.7699	14	19	15	6	24	25	1	0	-	-	-	0	0	2	4	1	1
2016	Sport	Palmeiras	Anderson Daronco	FIFA	35.4274	12	25	17	1	28	28	4	0	-	-	-	0	1	4	5	0	0
2016	Coritiba	Botafogo	Luiz Flavio de Oliveira	FIFA	38.9945	14	15	17	16	38	19	2	0	-	-	-	0	0	1	3	0	0
2016	Chapecoense	Corinthians	Ricardo Marques Ribeiro	FIFA	36.9808	18	25	11	2	33	25	1	1	-	-	-	0	0	1	1	1	0
2016	Ponte Preta	Sport	Heber Roberto Lopes	MTR	43.9151	20	12	8	18	34	32	1	4	-	-	-	0	0	2	2	0	0
2016	Flamengo	Atlético	Marielson Alves Silva	CBF	34.074	20	20	7	6	20	29	3	1	-	-	-	0	0	1	4	0	0
2016	Grêmio	Figueirense	Jailson Macedo Freitas	CBF	45	24	15	3	15	34	26	4	2	-	-	-	0	0	1	1	0	0
2016	São Paulo	América	Dewson Fernando Freitas da Silva	FIFA	35.2822	18	8	10	20	32	24	3	0	-	-	-	0	0	1	4	0	0
2016	Santa Cruz	Internacional	Sandro Meira Ricci	FIFA	42	11	20	19	9	37	41	2	2	-	-	-	0	0	0	2	0	0
2016	Vitória	Fluminense	Marcelo Aparecido R de Souza	CBF	43	17	17	12	13	33	22	3	0	-	-	-	0	0	3	4	0	0
2016	Cruzeiro	Atlético PR	Anderson Daronco	FIFA	35.4274	15	20	14	5	39	26	2	1	-	-	-	0	0	1	4	0	0
2016	Palmeiras	Santos	Wilton Pereira Sampaio	FIFA	34.4493	28	22	1	4	33	25	0	1	-	-	-	0	0	3	2	0	0
2016	Botafogo	Flamengo	Flavio Rodrigues de Souza	CBF	35.8658	16	23	14	7	22	21	0	3	-	-	-	0	0	2	4	0	0
2016	Santos	Ponte Preta	Marielson Alves Silva	CBF	34.074	23	23	4	6	27	36	1	1	-	-	-	0	0	3	2	0	0
2016	América	Santa Cruz	Grazianni Maciel Rocha	CBF	34	8	14	20	18	28	37	0	2	-	-	-	0	0	2	2	0	0
2016	Fluminense	Cruzeiro	Wilton Pereira Sampaio	FIFA	34.4493	18	15	11	15	26	40	0	2	-	-	-	0	0	0	6	0	0
2016	Internacional	Palmeiras	Andre Luiz de Freitas Castro	MTR	42.011	20	29	10	1	43	36	2	0	-	-	-	0	0	4	2	0	0
2016	Corinthians	São Paulo	Pericles Bassols Pegado Cortez	FIFA	41	28	21	2	8	26	33	1	3	-	-	-	0	1	3	3	0	0
2016	Atlético PR	Vitória	Wagner do Nascimento Magalhaes	FIFA	36.9699	23	18	5	12	30	36	1	3	-	-	-	0	1	3	3	0	0
2016	Figueirense	Chapecoense	Sandro Meira Ricci	FIFA	42	15	18	17	13	27	34	2	2	-	-	-	1	0	1	4	0	0
2016	Sport	Grêmio	Rodrigo Batista Raposo	FIFA	36	12	27	19	3	34	35	4	4	-	-	-	1	0	0	3	0	0
2016	Atlético	Coritiba	Leandro Pedro Vuaden	MTR	40.9534	20	15	9	17	33	39	1	2	-	-	-	0	0	2	2	0	0
2016	Corinthians	Figueirense	Marielson Alves Silva	CBF	34.074	29	16	2	16	29	28	1	2	-	-	-	0	0	2	6	0	0
2016	Santa Cruz	Coritiba	Wilton Pereira Sampaio	FIFA	34.4493	17	15	14	17	39	41	2	2	-	-	-	0	0	2	1	0	0
2016	Palmeiras	Atlético	Wagner do Nascimento Magalhaes	FIFA	36.9699	32	23	1	7	38	35	0	1	-	-	-	0	0	1	2	0	0
2016	Ponte Preta	Internacional	Leonardo Garcia Cavaleiro	CBF	42	23	20	7	11	38	47	1	2	-	-	-	0	0	3	3	0	1
2016	Chapecoense	Botafogo	Anderson Daronco	FIFA	35.4274	19	17	13	15	38	24	2	0	-	-	-	0	0	1	2	0	0
2016	Atlético PR	Fluminense	Francisco Carlos do Nascimento	CBF	39	24	21	5	10	33	26	1	0	-	-	-	0	0	3	5	0	0
2016	Grêmio	São Paulo	Heber Roberto Lopes	MTR	43.9151	27	22	3	9	38	36	4	3	-	-	-	0	0	0	3	0	1
2016	Cruzeiro	Sport	Leandro Pedro Vuaden	MTR	40.9534	15	15	19	18	46	34	2	4	-	-	-	0	0	1	4	0	0
2016	Vitória	Santos	Rodolpho Toski Marques	FIFA	29.1781	19	26	12	4	39	30	3	1	-	-	-	0	0	1	2	0	0
2016	Flamengo	América	Rodrigo Batista Raposo	FIFA	36	24	8	6	20	25	30	3	0	-	-	-	1	0	1	0	0	0
2016	Figueirense	Vitória	Leandro Pedro Vuaden	MTR	40.9534	17	19	16	13	34	40	2	3	-	-	-	0	0	3	4	1	1
2016	Sport	Atlético PR	Wilton Pereira Sampaio	FIFA	34.4493	18	27	14	6	38	36	4	1	-	-	-	1	0	2	1	0	0
2016	Atlético	Santa Cruz	Dewson Fernando Freitas da Silva	FIFA	35.2822	26	17	7	17	37	41	1	2	-	-	-	0	0	1	3	0	0
2016	Fluminense	Ponte Preta	Igor Junio Benevenuto	FIFA	36	21	24	11	8	31	41	0	1	-	-	-	0	0	4	6	0	0
2016	São Paulo	Chapecoense	Wagner do Nascimento Magalhaes	FIFA	36.9699	22	22	9	9	39	39	4	2	-	-	-	1	0	4	1	0	0
2016	Santos	Cruzeiro	Wagner Reway	FIFA	35.074	29	15	4	19	32	47	1	2	-	-	-	0	0	1	1	0	0
2016	Internacional	Corinthians	Elmo Alves Resende Cunha	CBF	42	21	30	12	3	50	31	3	1	-	-	-	0	0	2	2	0	0
2016	Coritiba	Flamengo	Ricardo Marques Ribeiro	FIFA	36.9808	18	27	15	5	42	26	2	3	-	-	-	0	0	1	2	0	0
2016	Botafogo	Palmeiras	Heber Roberto Lopes	MTR	43.9151	17	32	18	1	26	39	0	0	-	-	-	1	0	3	3	0	0
2016	América	Grêmio	Raphael Claus	FIFA	36.7616	8	30	20	2	30	38	0	4	-	-	-	0	0	2	2	0	1
2016	Vitória	Coritiba	Andre Luiz de Freitas Castro	MTR	42.011	19	18	16	17	44	43	4	2	-	-	-	0	0	2	1	0	0
2016	Sport	América	Heber Roberto Lopes	MTR	43.9151	21	9	12	20	40	32	4	0	-	-	-	0	0	1	3	0	0
2016	Santos	Flamengo	Dewson Fernando Freitas da Silva	FIFA	35.2822	32	30	3	5	33	28	1	3	-	-	-	0	0	2	2	0	0
2016	Atlético PR	Corinthians	Anderson Daronco	FIFA	35.4274	27	33	7	1	37	33	1	1	-	-	-	0	0	3	0	0	0
2016	Ponte Preta	Botafogo	Ricardo Marques Ribeiro	FIFA	36.9808	24	20	9	14	47	29	1	0	-	-	-	0	0	2	2	0	0
2016	São Paulo	Atlético	Leandro Pedro Vuaden	MTR	40.9534	23	29	10	6	43	38	4	1	-	-	-	0	0	2	2	0	0
2016	Grêmio	Santa Cruz	Luiz Flavio de Oliveira	FIFA	38.9945	31	17	4	18	40	44	5	2	-	-	-	0	0	1	3	0	0
2016	Cruzeiro	Internacional	Raphael Claus	FIFA	36.7616	15	21	19	12	48	52	2	3	-	-	-	0	1	1	1	0	0
2016	Chapecoense	Palmeiras	Wilton Pereira Sampaio	FIFA	34.4493	23	32	11	3	40	42	2	0	-	-	-	0	1	1	0	0	0
2016	Fluminense	Figueirense	Rodrigo Batista Raposo	FIFA	36	24	20	8	15	35	37	0	3	-	-	-	0	0	3	3	0	0
2016	Flamengo	Atlético PR	Emerson de Almeida Ferreira	FIFA	38	31	30	6	7	30	40	3	1	-	-	-	0	0	2	4	0	0
2016	América	Santos	Pablo dos Santos Alves	CBF	40	10	33	20	3	35	35	0	1	-	-	-	0	0	2	1	0	1
2016	Palmeiras	Vitória	Braulio da Silva Machado	FIFA	37.0658	33	22	3	13	42	46	0	4	-	-	-	0	0	2	4	0	0
2016	Coritiba	Ponte Preta	Anderson Daronco	FIFA	35.4274	18	27	17	9	44	49	2	1	-	-	-	1	0	4	3	0	0
2016	Internacional	Fluminense	Rafael Traci	CBF	34.7699	21	27	14	8	53	38	3	0	-	-	-	0	0	4	4	0	0
2016	Santa Cruz	São Paulo	Bruno Arleu de Araujo	CBF	33.3178	18	23	18	11	47	45	2	4	-	-	-	0	0	1	3	0	0
2016	Figueirense	Sport	Flavio Rodrigues de Souza	CBF	35.8658	20	22	16	12	40	41	3	4	-	-	-	0	1	5	3	0	0
2016	Atlético	Chapecoense	Pericles Bassols Pegado Cortez	FIFA	41	32	24	5	10	40	41	1	2	-	-	-	0	0	0	1	0	0
2016	Corinthians	Cruzeiro	Dewson Fernando Freitas da Silva	FIFA	35.2822	33	18	2	18	33	49	1	2	-	-	-	0	0	4	3	0	0
2016	Botafogo	Grêmio	Wagner Reway	FIFA	35.074	20	32	15	4	31	41	0	5	-	-	-	0	0	3	4	0	0
2016	Sport	Flamengo	Rodolpho Toski Marques	FIFA	29.1781	23	34	13	3	44	32	4	3	-	-	-	0	0	2	3	0	0
2016	Ponte Preta	Figueirense	Eduardo Tomaz de Aquino Valadao	FIFA	38	27	21	9	17	52	45	1	3	-	-	-	0	0	2	2	0	0
2016	Grêmio	Corinthians	Braulio da Silva Machado	FIFA	37.0658	32	34	6	4	45	37	5	1	-	-	-	0	0	4	1	0	0
2016	Fluminense	América	Diego Almeida Real	FIFA	35	28	13	8	20	42	37	0	0	-	-	-	0	0	2	5	0	0
2016	Cruzeiro	Coritiba	Jailson Macedo Freitas	CBF	45	19	21	18	16	52	48	2	2	-	-	-	0	0	2	4	0	0
2016	Santos	Atlético	Wagner do Nascimento Magalhaes	FIFA	36.9699	33	35	5	2	36	40	2	1	-	-	-	0	0	4	4	0	0
2016	Vitória	Santa Cruz	Emerson de Almeida Ferreira	FIFA	38	22	18	14	19	50	48	4	2	-	-	-	0	0	1	2	0	0
2016	São Paulo	Botafogo	Caio Max Augusto Vieira	CBF	34.1178	26	23	10	12	48	34	4	0	-	-	-	0	0	2	2	0	0
2016	Atlético PR	Palmeiras	Jean Pierre Goncalves Lima	CBF	36.9123	30	36	7	1	44	44	1	0	-	-	-	0	0	3	3	0	0
2016	Chapecoense	Internacional	Joao Batista de Arruda	CBF	43	24	22	11	15	42	57	2	3	-	-	-	0	0	1	2	0	0
2016	América	Chapecoense	Flavio Rodrigues de Souza	CBF	35.8658	13	27	20	10	42	43	0	2	-	-	-	1	0	1	1	0	0
2016	Botafogo	Sport	Jean Pierre Goncalves Lima	CBF	36.9123	26	26	12	11	36	46	0	4	-	-	-	0	0	1	2	0	0
2016	Atlético	Atlético PR	Braulio da Silva Machado	FIFA	37.0658	35	30	4	9	44	47	1	1	-	-	-	1	0	2	0	0	0
2016	Flamengo	Grêmio	Raphael Claus	FIFA	36.7616	34	35	6	3	35	49	3	5	-	-	-	1	0	2	1	0	0
2016	Santa Cruz	Fluminense	Luiz Flavio de Oliveira	FIFA	38.9945	19	31	19	7	50	44	2	0	-	-	-	0	0	0	2	0	0
2016	Internacional	São Paulo	Gilberto Rodrigues Castro Junior	CBF	36.0329	22	26	15	13	59	50	3	4	-	-	-	0	1	1	2	0	0
2016	Palmeiras	Ponte Preta	Heber Roberto Lopes	MTR	43.9151	39	30	1	8	47	54	0	1	-	-	-	0	0	3	6	0	0
2016	Coritiba	Santos	Claudio Francisco Lima E Silva	CBF	36	22	36	16	2	52	40	2	2	-	-	-	0	0	1	3	0	0
2016	Figueirense	Cruzeiro	Joao Batista de Arruda	CBF	43	21	20	17	18	47	54	3	2	-	-	-	0	0	4	5	1	0
2016	Corinthians	Vitória	Bruno Arleu de Araujo	CBF	33.3178	34	23	5	14	38	51	1	4	-	-	-	0	0	2	4	0	0
2016	Ponte Preta	Corinthians	Luiz Flavio de Oliveira	FIFA	38.9945	31	37	8	4	60	40	1	1	-	-	-	0	0	2	1	0	1
2016	Cruzeiro	Santa Cruz	Sandro Meira Ricci	FIFA	42	23	19	15	19	59	50	2	2	-	-	-	0	0	3	3	0	0
2016	Santos	Figueirense	Bruno Arleu de Araujo	CBF	33.3178	36	21	5	18	43	51	2	4	-	-	-	0	1	3	2	0	0
2016	Grêmio	Atlético	Claudio Francisco Lima E Silva	CBF	36	35	38	6	2	50	46	5	1	-	-	-	0	0	4	4	0	0
2016	Chapecoense	Flamengo	Caio Max Augusto Vieira	CBF	34.1178	30	37	10	3	44	37	2	3	-	-	-	0	1	4	0	0	0
2016	Fluminense	Palmeiras	Ricardo Marques Ribeiro	FIFA	36.9808	34	40	7	1	46	50	0	0	-	-	-	0	0	7	5	0	0
2016	São Paulo	Coritiba	Francisco Carlos do Nascimento	CBF	39	27	25	12	14	52	53	4	2	-	-	-	0	0	2	1	0	0
2016	Vitória	América	Anderson Daronco	FIFA	35.4274	23	13	16	20	55	43	4	0	-	-	-	0	0	3	5	0	0
2016	Sport	Internacional	Grazianni Maciel Rocha	CBF	34	26	23	13	17	48	60	4	3	-	-	-	0	1	4	5	0	0
2016	Atlético PR	Botafogo	Leandro Pedro Vuaden	MTR	40.9534	30	29	9	11	47	37	1	0	-	-	-	0	0	3	2	0	0
2016	Botafogo	Fluminense	Rodolpho Toski Marques	FIFA	29.1781	29	34	11	8	39	53	0	0	-	-	-	0	0	5	2	0	0
2016	Figueirense	Atlético PR	Pablo dos Santos Alves	CBF	40	24	33	17	9	53	50	4	1	-	-	-	0	0	1	2	0	0
2016	Santa Cruz	Chapecoense	Savio Pereira Sampaio	CBF	30.9973	19	30	19	10	53	48	2	2	-	-	-	0	1	3	3	1	0
2016	Atlético	Vitória	Jean Pierre Goncalves Lima	CBF	36.9123	39	26	3	14	50	58	1	4	-	-	-	0	0	2	5	0	0
2016	Flamengo	Ponte Preta	Francisco Carlos do Nascimento	CBF	39	40	34	2	7	37	62	3	1	-	-	-	0	0	1	3	0	0
2016	Palmeiras	São Paulo	Sandro Meira Ricci	FIFA	42	43	28	1	12	55	54	0	4	-	-	-	0	0	3	3	0	0
2016	Coritiba	Grêmio	Wagner do Nascimento Magalhaes	FIFA	36.9699	26	36	16	6	54	54	2	5	-	-	-	0	0	3	0	0	0
2016	Corinthians	Sport	Joao Batista de Arruda	CBF	43	37	27	4	13	41	52	2	4	-	-	-	0	0	2	2	0	0
2016	Internacional	Santos	Rodrigo Batista Raposo	FIFA	36	24	36	18	5	65	46	3	2	-	-	-	0	0	4	4	0	1
2016	América	Cruzeiro	Igor Junio Benevenuto	FIFA	36	13	26	20	15	48	62	0	2	-	-	-	0	0	0	3	0	0
2016	Vitória	Flamengo	Vinicius Furlan	CBF	37.3178	26	43	18	2	63	38	4	3	-	-	-	0	0	2	1	1	0
2016	São Paulo	Figueirense	Dewson Fernando Freitas da Silva	FIFA	35.2822	28	27	14	17	57	54	4	4	-	-	-	0	1	2	2	0	0
2016	Chapecoense	Coritiba	Diego Almeida Real	FIFA	35	31	29	11	13	51	57	2	2	-	-	-	0	0	2	3	0	0
2016	Santos	Corinthians	Raphael Claus	FIFA	36.7616	36	40	5	4	50	43	3	2	-	-	-	1	0	2	1	0	0
2016	Cruzeiro	Botafogo	Rafael Traci	CBF	34.7699	29	32	12	10	65	44	2	0	-	-	-	0	0	4	2	0	0
2016	Atlético PR	Internacional	Paulo H Schleich Vollkopf	CBF	31	33	27	9	16	52	69	1	3	-	-	-	0	0	0	2	0	0
2016	Sport	Santa Cruz	Leandro Pedro Vuaden	MTR	40.9534	27	20	15	19	54	56	4	3	-	-	-	0	0	2	1	1	1
2016	Grêmio	Palmeiras	Emerson de Almeida Ferreira	FIFA	38	36	46	6	1	54	58	5	0	-	-	-	0	0	4	3	0	0
2016	Ponte Preta	América	Wilton Pereira Sampaio	FIFA	34.4493	34	13	7	20	65	48	1	0	-	-	-	0	0	2	1	0	0
2016	Fluminense	Atlético	Eduardo Tomaz de Aquino Valadao	FIFA	38	34	42	8	3	55	52	0	1	-	-	-	0	0	1	4	0	0
2016	Figueirense	América	Jose Claudio Rocha Filho	CBF	38	27	14	16	20	56	49	4	0	-	-	-	1	0	0	2	0	1
2016	Botafogo	Santos	Paulo H Schleich Vollkopf	CBF	31	35	39	10	5	46	52	0	3	-	-	-	0	0	1	1	0	0
2016	Santa Cruz	Atlético PR	Dewson Fernando Freitas da Silva	FIFA	35.2822	20	36	19	8	57	52	4	1	-	-	-	0	0	3	4	0	0
2016	Ponte Preta	Grêmio	Jailson Macedo Freitas	CBF	45	35	37	9	6	67	58	1	5	-	-	-	0	0	2	1	0	0
2016	Palmeiras	Flamengo	Andre Luiz de Freitas Castro	MTR	42.011	47	46	1	2	61	39	0	3	-	-	-	0	0	2	1	0	1
2016	Coritiba	Corinthians	Grazianni Maciel Rocha	CBF	34	29	40	14	4	60	44	2	2	-	-	-	0	0	3	1	1	0
2016	Fluminense	Chapecoense	Claudio Francisco Lima E Silva	CBF	36	37	34	7	11	56	53	0	2	-	-	-	0	0	3	4	0	0
2016	Atlético	Sport	Thiago Duarte Peixoto	CBF	37.2493	42	30	3	13	56	56	1	5	-	-	-	0	0	0	1	0	1
2016	Internacional	Vitória	Emerson Luiz Sobral	CBF	42	27	26	17	18	71	65	3	5	-	-	-	0	0	3	5	0	0
2016	São Paulo	Cruzeiro	Diego Almeida Real	FIFA	35	31	29	12	15	59	69	4	2	-	-	-	0	0	0	0	0	1
2016	Corinthians	Palmeiras	Heber Roberto Lopes	MTR	43.9151	41	48	5	1	45	63	2	0	-	-	-	0	0	2	4	1	0
2016	Flamengo	Figueirense	Luiz Flavio de Oliveira	FIFA	38.9945	47	28	2	17	40	56	4	4	-	-	-	1	0	2	3	0	1
2016	Sport	Coritiba	Marielson Alves Silva	CBF	34.074	30	30	13	14	57	63	6	3	-	-	-	0	0	0	1	0	0
2016	Chapecoense	Ponte Preta	Joao Batista de Arruda	CBF	43	37	38	9	6	57	69	2	1	-	-	-	0	0	2	0	0	0
2016	Cruzeiro	Atlético	Braulio da Silva Machado	FIFA	37.0658	29	45	16	3	69	56	3	1	-	-	-	0	0	1	2	1	0
2016	Grêmio	Fluminense	Wilton Pereira Sampaio	FIFA	34.4493	37	37	7	8	59	59	5	0	-	-	-	0	0	4	3	0	0
2016	Atlético PR	São Paulo	Anderson Daronco	FIFA	35.4274	36	34	10	12	56	59	1	4	-	-	-	0	0	1	1	0	0
2016	Santos	Santa Cruz	Francisco Carlos do Nascimento	CBF	39	42	23	4	19	53	60	3	4	-	-	-	0	0	1	1	0	0
2016	Vitória	Botafogo	Rodrigo D Alonso Ferreira	CBF	33	29	35	15	11	70	47	5	0	-	-	-	0	0	2	5	0	0
2016	América	Internacional	Rafael Traci	CBF	34.7699	15	27	20	18	51	74	1	3	3.52	2.35	2.75	0	0	1	2	0	0
2016	Palmeiras	Coritiba	Caio Max Augusto Vieira	CBF	34.1178	51	33	1	13	67	64	0	3	1.4	4.7	11	0	0	2	3	0	0
2016	Sport	Santos	Elmo Alves Resende Cunha	CBF	42	30	45	14	4	57	54	6	3	2.47	3.3	3.14	0	0	3	2	0	1
2016	América	Botafogo	Luiz Flavio de Oliveira	FIFA	38.9945	18	38	20	9	52	52	1	0	2.69	3.2	2.94	0	0	2	3	0	0
2016	Atlético PR	Ponte Preta	Nielson Nogueira Dias	CBF	41	39	39	8	7	57	69	1	1	2.41	2.74	3.48	1	0	2	5	0	1
2016	Figueirense	Santa Cruz	Paulo H Schleich Vollkopf	CBF	31	28	23	17	19	59	61	5	4	2.53	3.28	3.9	0	0	1	5	0	0
2016	Corinthians	Fluminense	Anderson Daronco	FIFA	35.4274	41	40	5	6	47	62	3	0	1.78	3.58	5.3	0	0	3	3	0	0
2016	Flamengo	Cruzeiro	Leandro Pedro Vuaden	MTR	40.9534	50	30	2	15	42	70	4	4	1.75	3.76	4.62	0	0	1	2	0	0
2016	Grêmio	Chapecoense	Dewson Fernando Freitas da Silva	FIFA	35.2822	37	38	11	10	63	59	5	2	1.62	3.86	6.5	0	0	2	2	0	0
2016	Vitória	São Paulo	Francisco Carlos do Nascimento	CBF	39	29	34	16	12	72	60	5	4	2.48	3.32	3.9	0	0	4	3	0	0
2016	Atlético	Internacional	Pericles Bassols Pegado Cortez	FIFA	41	46	27	3	18	58	76	1	3	1.58	3.94	5.7	0	0	2	2	0	0
2016	Fluminense	Sport	Leandro Pedro Vuaden	MTR	40.9534	43	33	5	13	65	60	0	6	1.75	3.76	5.4	0	0	1	3	0	0
2016	Santos	Atlético PR	Pericles Bassols Pegado Cortez	FIFA	41	45	42	4	6	56	59	4	1	1.59	3.81	6.61	1	0	2	1	0	0
2016	São Paulo	Flamengo	Sandro Meira Ricci	FIFA	42	34	53	12	2	63	43	4	4	2.5	3.25	3.4	0	0	4	3	0	0
2016	Chapecoense	Vitória	Pablo dos Santos Alves	CBF	40	38	32	11	15	61	76	2	5	1.96	3.44	4.29	0	0	1	2	0	0
2016	Botafogo	Corinthians	Caio Max Augusto Vieira	CBF	34.1178	38	41	10	7	55	50	0	3	2.39	3.18	3.3	0	0	4	4	0	0
2016	Ponte Preta	Atlético	Diego Almeida Real	FIFA	35	39	49	9	3	74	60	2	1	2.29	3.34	3.32	0	0	2	2	0	0
2016	Cruzeiro	Grêmio	Elmo Alves Resende Cunha	CBF	42	30	40	17	8	72	65	4	5	1.67	3.88	5.43	0	0	3	3	0	0
2016	Internacional	Figueirense	Luiz César de Oliveira Magalhães	CBF	34	27	31	18	16	78	60	3	5	1.48	4.28	7.29	0	0	2	2	0	0
2016	Santa Cruz	Palmeiras	Dewson Fernando Freitas da Silva	FIFA	35.2822	23	54	19	1	66	69	4	0	3.2	3.2	2.21	1	0	6	3	0	0
2016	Coritiba	América	Raphael Claus	FIFA	36.7616	33	21	14	20	67	54	3	1	1.52	4.16	6.57	0	0	2	2	0	0
2016	Atlético PR	Chapecoense	Wagner Reway	FIFA	35.074	42	38	6	11	60	62	1	2	1.91	2.99	4.5	1	0	2	3	0	0
2016	Vitória	Grêmio	Emerson de Almeida Ferreira	FIFA	38	35	40	13	9	78	68	5	5	2.9	3.38	3.63	0	0	3	3	0	0
2016	Santos	Fluminense	Igor Junio Benevenuto	FIFA	36	48	46	4	5	58	66	4	0	1.92	3.42	4.6	0	0	0	0	0	0
2016	Corinthians	Atlético	Rodolpho Toski Marques	FIFA	29.1781	41	52	7	3	54	62	3	1	1.94	3.58	3.95	0	0	0	2	0	1
2016	Sport	São Paulo	Rafael Traci	CBF	34.7699	33	35	15	14	63	67	6	4	2.17	3.27	3.59	0	0	0	2	0	0
2016	Internacional	Coritiba	Andre Luiz de Freitas Castro	MTR	42.011	30	36	18	12	80	69	3	3	1.82	3.4	4.96	1	0	2	4	0	0
2016	Cruzeiro	Ponte Preta	Anderson Daronco	FIFA	35.4274	33	39	16	10	75	76	4	2	1.68	3.83	5.25	0	0	2	2	0	0
2016	América	Palmeiras	Wagner do Nascimento Magalhaes	FIFA	36.9699	21	57	20	1	56	72	1	0	7.5	4.47	1.46	0	0	2	1	1	0
2016	Flamengo	Santa Cruz	Ricardo Marques Ribeiro	FIFA	36.9808	54	23	2	19	46	72	4	4	1.35	5.8	8.47	0	0	1	1	0	1
2016	Figueirense	Botafogo	Wilton Pereira Sampaio	FIFA	34.4493	31	41	17	8	62	59	5	0	2.65	3.16	2.91	0	0	2	2	0	0
2016	Chapecoense	Sport	Marcelo Aparecido R de Souza	CBF	43	38	34	11	16	65	63	2	6	1.96	3.45	4.16	0	0	1	2	0	1
2016	Coritiba	Figueirense	Luiz Flavio de Oliveira	FIFA	38.9945	36	31	13	18	73	64	3	5	1.5	3.92	7.23	0	0	4	3	0	0
2016	Botafogo	Internacional	Marielson Alves Silva	CBF	34.074	44	33	7	17	61	82	0	3	1.88	3.26	4.39	1	0	3	2	0	0
2016	Santa Cruz	Corinthians	Grazianni Maciel Rocha	CBF	34	23	42	19	9	73	54	5	3	4.58	3.46	1.86	0	0	2	2	0	0
2016	Atlético	América	Raphael Claus	FIFA	36.7616	53	21	3	20	64	58	2	2	1.33	4.39	10.13	0	0	0	0	0	0
2016	Palmeiras	Cruzeiro	Jailson Macedo Freitas	CBF	45	60	36	1	14	73	77	0	4	1.71	3.45	4.79	0	0	1	4	0	0
2016	Ponte Preta	Vitória	Wagner do Nascimento Magalhaes	FIFA	36.9699	39	35	10	15	78	81	2	5	1.73	3.8	4.98	0	0	4	2	0	0
2016	São Paulo	Santos	Anderson Daronco	FIFA	35.4274	36	51	12	4	69	58	4	4	2.57	3.2	3.9	0	0	2	3	0	0
2016	Grêmio	Atlético PR	Pericles Bassols Pegado Cortez	FIFA	41	43	45	8	6	71	62	5	1	1.58	3.62	7.4	0	0	2	3	0	0
2016	Fluminense	Flamengo	Sandro Meira Ricci	FIFA	42	46	57	5	2	66	47	0	4	3.39	3.1	2.36	0	0	3	3	0	0
2016	Botafogo	Atlético	Wagner Reway	FIFA	35.074	47	56	5	3	64	64	0	2	2.72	3.24	2.73	0	0	2	2	0	0
2016	Internacional	Flamengo	Wilton Pereira Sampaio	FIFA	34.4493	33	60	17	2	84	50	3	4	2.69	3.15	2.81	0	0	3	1	0	0
2016	Figueirense	Palmeiras	Igor Junio Benevenuto	FIFA	36	32	61	18	1	67	74	5	0	5.4	3.66	1.75	0	1	3	4	0	0
2016	Atlético PR	Coritiba	Bruno Arleu de Araujo	CBF	33.3178	45	37	9	12	65	77	1	3	2.92	2.96	2.77	0	0	0	3	0	0
2016	Cruzeiro	Chapecoense	Luiz Flavio de Oliveira	FIFA	38.9945	37	41	13	11	81	66	4	2	1.46	4.3	7.79	0	0	1	2	0	0
2016	Corinthians	América	Dewson Fernando Freitas da Silva	FIFA	35.2822	45	21	8	20	56	58	3	2	1.33	5.1	9.48	0	0	2	1	0	0
2016	Ponte Preta	Santa Cruz	Ricardo Marques Ribeiro	FIFA	36.9808	42	23	10	19	82	75	2	5	1.6	4.5	5.86	0	0	0	2	0	0
2016	Santos	Grêmio	Pablo dos Santos Alves	CBF	40	54	46	4	6	61	73	4	5	1.63	3.38	5	0	0	1	7	0	0
2016	Sport	Vitória	Andre Luiz de Freitas Castro	MTR	42.011	34	35	16	15	65	83	7	5	1.86	3.67	4.38	0	0	1	4	0	1
2016	Fluminense	São Paulo	Nielson Nogueira Dias	CBF	41	46	36	7	14	69	71	0	4	1.86	3.38	4.26	1	0	1	4	0	0
2016	Santa Cruz	Botafogo	Braulio da Silva Machado	FIFA	37.0658	23	50	19	5	77	66	5	0	2.93	3.17	2.57	0	0	0	2	0	0
2016	São Paulo	Ponte Preta	Marcelo de Lima Henrique	MTR	44.7973	39	45	12	10	75	82	4	2	1.94	3.38	4.34	1	0	0	1	0	0
2016	Vitória	Cruzeiro	Thiago Duarte Peixoto	CBF	37.2493	35	38	17	13	87	82	6	4	2.66	3.25	2.76	0	0	2	3	0	1
2016	Flamengo	Corinthians	Anderson Daronco	FIFA	35.4274	60	48	2	7	51	58	4	3	1.67	3.89	5.39	0	0	2	4	0	1
2016	Palmeiras	Sport	Ricardo Marques Ribeiro	FIFA	36.9808	64	37	1	14	78	66	0	7	1.36	4.99	8.82	0	0	3	2	0	0
2016	Grêmio	Internacional	Francisco Carlos do Nascimento	CBF	39	47	36	8	16	80	87	5	3	2.19	3.13	3.68	0	0	0	2	1	1
2016	Coritiba	Fluminense	Raphael Claus	FIFA	36.7616	37	46	15	9	80	70	3	0	2.29	3.24	3.44	0	0	0	4	1	0
2016	Atlético	Figueirense	Grazianni Maciel Rocha	CBF	34	56	32	3	18	66	70	2	5	1.3	5.36	10	0	0	2	4	0	2
2016	Chapecoense	Santos	Nielson Nogueira Dias	CBF	41	42	55	11	4	68	62	2	4	2.75	3.21	2.67	0	0	2	3	0	0
2016	América	Atlético PR	Luiz Flavio de Oliveira	FIFA	38.9945	21	48	20	6	59	65	2	1	2.74	3	2.88	0	0	0	0	0	0
2016	Sport	Ponte Preta	Jailson Macedo Freitas	CBF	45	37	45	16	10	68	83	7	2	1.92	3.35	4.3	0	0	2	3	0	0
2016	Fluminense	Vitória	Nielson Nogueira Dias	CBF	41	47	35	9	17	74	89	0	6	1.63	3.93	5.77	1	0	3	2	0	0
2016	Corinthians	Chapecoense	Jean Pierre Goncalves Lima	CBF	36.9123	49	42	6	11	62	70	4	2	1.56	4.1	6.69	1	1	1	2	0	0
2016	Atlético	Flamengo	Braulio da Silva Machado	FIFA	37.0658	59	61	3	2	68	53	2	4	2.3	3.42	3.21	1	0	0	1	0	0
2016	Atlético PR	Cruzeiro	Marcelo Aparecido R de Souza	CBF	43	48	41	8	13	65	85	1	5	2.17	3.4	3.9	0	0	1	1	0	0
2016	Botafogo	Coritiba	Luiz Flavio de Oliveira	FIFA	38.9945	53	38	5	14	68	80	0	4	1.69	3.48	5.36	0	0	5	3	0	0
2016	Internacional	Santa Cruz	Wilton Pereira Sampaio	FIFA	34.4493	37	23	15	20	89	77	4	5	1.35	4.93	10.84	0	0	3	2	1	0
2016	Santos	Palmeiras	Dewson Fernando Freitas da Silva	FIFA	35.2822	58	67	4	1	65	81	4	0	2.35	3.31	3.17	0	0	4	2	0	0
2016	Figueirense	Grêmio	Eduardo Tomaz de Aquino Valadao	FIFA	38	32	48	18	7	74	80	7	6	2.5	3.8	3.17	0	0	2	2	0	0
2016	América	São Paulo	Joao Batista de Arruda	CBF	43	24	42	19	12	59	75	2	4	4.18	3.36	1.97	0	0	0	1	0	0
2016	Flamengo	Botafogo	Jean Pierre Goncalves Lima	CBF	36.9123	62	54	2	5	54	73	4	0	1.71	3.87	5.17	0	0	3	3	0	0
2016	São Paulo	Corinthians	Claudio Francisco Lima E Silva	CBF	36	42	50	12	7	76	63	4	4	2.19	3.16	3.77	1	0	3	4	0	0
2016	Ponte Preta	Santos	Braulio da Silva Machado	FIFA	37.0658	45	61	10	3	86	69	2	4	2.38	3.23	3.11	1	0	1	1	0	0
2016	Santa Cruz	América	Luiz Flavio de Oliveira	FIFA	38.9945	24	27	20	19	79	59	5	2	1.88	3.47	4.63	0	0	1	1	0	0
2016	Cruzeiro	Fluminense	Elmo Alves Resende Cunha	CBF	42	41	48	13	9	86	77	5	0	1.85	3.44	4.38	0	0	2	1	0	0
2016	Palmeiras	Internacional	Pericles Bassols Pegado Cortez	FIFA	41	67	38	1	16	83	92	0	5	1.63	3.68	6.42	0	0	0	0	0	0
2016	Vitória	Atlético PR	Marcelo de Lima Henrique	MTR	44.7973	36	51	17	6	91	66	6	1	1.86	3.35	4.95	0	0	2	2	0	0
2016	Coritiba	Atlético	Anderson Daronco	FIFA	35.4274	39	60	15	4	83	68	4	2	2.54	3.26	2.9	1	0	1	3	0	0
2016	Chapecoense	Figueirense	Wagner do Nascimento Magalhaes	FIFA	36.9699	43	33	11	18	72	76	2	7	1.86	3.4	4.76	0	0	1	3	0	1
2016	Grêmio	Sport	Dewson Fernando Freitas da Silva	FIFA	35.2822	49	40	8	14	82	70	6	7	1.79	3.51	5	0	0	4	3	0	0
2016	Fluminense	Atlético PR	Luiz Flavio de Oliveira	FIFA	38.9945	48	51	9	6	78	68	0	1	1.66	3.62	1.6	0	1	3	3	0	0
2016	Botafogo	Chapecoense	Dewson Fernando Freitas da Silva	FIFA	35.2822	55	46	5	10	76	73	0	2	1.62	3.88	6.23	0	0	3	1	0	0
2016	Coritiba	Santa Cruz	Jean Pierre Goncalves Lima	CBF	36.9123	42	27	15	19	84	80	4	5	1.42	4.71	8.2	0	0	3	2	0	0
2016	Figueirense	Corinthians	Anderson Daronco	FIFA	35.4274	33	50	18	7	79	67	8	4	2.92	3.25	2.58	0	0	3	2	0	1
2016	América	Flamengo	Raphael Claus	FIFA	36.7616	27	63	20	3	60	57	2	4	7.6	4.44	1.44	0	0	1	0	0	0
2016	Sport	Cruzeiro	Thiago Duarte Peixoto	CBF	37.2493	43	44	14	13	73	88	7	5	2.23	3.23	3.56	0	0	1	2	0	0
2016	Santos	Vitória	Wilton Pereira Sampaio	FIFA	34.4493	64	39	2	16	70	93	4	6	1.39	4.93	7.63	1	1	3	1	0	0
2016	São Paulo	Grêmio	Jailson Macedo Freitas	CBF	45	45	49	11	8	79	86	4	6	1.94	3.32	4.31	0	0	3	2	0	0
2016	Atlético	Palmeiras	Braulio da Silva Machado	FIFA	37.0658	60	70	4	1	71	83	2	0	2.26	1.3	3.28	0	0	2	4	0	0
2016	Internacional	Ponte Preta	Heber Roberto Lopes	MTR	43.9151	38	45	17	12	92	87	5	2	1.54	3.98	7.28	0	0	1	3	0	0
2016	Atlético PR	Sport	Dewson Fernando Freitas da Silva	FIFA	35.2822	52	43	6	15	71	74	1	7	1.82	3.5	4.75	1	0	0	2	0	0
2016	Vitória	Figueirense	Luiz Flavio de Oliveira	FIFA	38.9945	39	34	17	18	94	82	6	8	1.56	4.21	6.12	0	0	4	2	0	0
2016	Palmeiras	Botafogo	Elmo Alves Resende Cunha	CBF	42	71	55	1	5	87	79	0	0	1.52	4.16	6.74	0	0	0	4	0	1
2016	Cruzeiro	Santos	Heber Roberto Lopes	MTR	43.9151	47	67	11	2	90	73	5	4	2.21	3.38	3.41	0	1	3	3	1	0
2016	Grêmio	América	Wilton Pereira Sampaio	FIFA	34.4493	50	27	8	19	88	61	6	2	1.52	4.23	6.85	0	0	0	2	0	0
2016	Ponte Preta	Fluminense	Marielson Alves Silva	CBF	34.074	46	49	13	9	90	81	2	0	2.3	3.25	3.36	0	0	3	3	0	1
2016	Santa Cruz	Atlético	Wagner do Nascimento Magalhaes	FIFA	36.9699	27	61	20	4	82	73	5	2	2.37	3.56	2.94	1	0	3	0	1	1
2016	Chapecoense	São Paulo	Jean Pierre Goncalves Lima	CBF	36.9123	49	46	10	12	74	82	2	4	2.71	3.5	2.92	0	0	1	1	0	0
2016	Flamengo	Coritiba	Ricardo Marques Ribeiro	FIFA	36.9808	66	45	3	14	57	87	4	4	1.39	4.71	8.68	0	0	1	2	0	0
2016	Corinthians	Internacional	Rodolpho Toski Marques	FIFA	29.1781	51	39	7	16	69	93	5	5	2.6	3.23	3.88	1	0	2	2	0	0
2016	Botafogo	Ponte Preta	Wilton Pereira Sampaio	FIFA	34.4493	55	49	5	11	83	93	1	2	1.76	3.66	5.8	0	0	5	4	0	1
2016	América	Sport	Joao Batista de Arruda	CBF	43	27	43	20	15	63	76	2	7	3.28	3.38	2.36	0	0	1	3	1	0
2016	Corinthians	Atlético PR	Leandro Pedro Vuaden	MTR	40.9534	54	55	7	6	71	71	5	1	1.73	3.53	5.14	0	0	3	2	0	0
2016	Flamengo	Santos	Eduardo Tomaz de Aquino Valadao	FIFA	38	67	68	3	2	58	76	4	4	1.89	3.68	4.21	0	0	1	0	0	0
2016	Palmeiras	Chapecoense	Anderson Daronco	FIFA	35.4274	74	52	1	9	87	75	0	2	1.46	4.39	7.84	0	0	1	2	0	0
2016	Atlético	São Paulo	Dewson Fernando Freitas da Silva	FIFA	35.2822	62	46	4	14	73	83	3	4	2.73	3.34	2.57	0	0	1	6	0	0
2016	Internacional	Cruzeiro	Marcelo Aparecido R de Souza	CBF	43	39	48	17	12	95	93	5	6	1.67	3.79	5.71	0	0	3	3	0	0
2016	Figueirense	Fluminense	Jean Pierre Goncalves Lima	CBF	36.9123	34	49	18	10	84	84	8	1	2.97	3.21	2.56	0	0	3	3	0	0
2016	Santa Cruz	Grêmio	Ricardo Marques Ribeiro	FIFA	36.9808	28	53	19	8	85	88	6	6	2.4	3.5	3	0	0	3	4	0	0
2016	Coritiba	Vitória	Elmo Alves Resende Cunha	CBF	42	46	42	13	16	89	98	4	6	2.26	3.45	1.3	0	0	5	6	0	0
2016	Vitória	Palmeiras	Dewson Fernando Freitas da Silva	FIFA	35.2822	45	77	15	1	104	88	6	0	1.92	3.56	4.12	0	0	1	6	0	0
2016	Fluminense	Internacional	Heber Roberto Lopes	MTR	43.9151	49	42	12	17	87	98	1	5	4.1	3.65	1.92	0	0	1	1	0	0
2016	São Paulo	Santa Cruz	Paulo H Schleich Vollkopf	CBF	31	49	31	11	19	89	88	4	6	1.26	6.3	10.75	0	0	2	1	1	0
2016	Santos	América	Leandro Pedro Vuaden	MTR	40.9534	68	28	3	20	76	64	4	3	1.21	6.88	13.5	0	0	0	1	0	0
2016	Cruzeiro	Corinthians	Wagner Reway	FIFA	35.074	48	55	13	7	96	74	6	5	2.48	3.38	2.9	0	0	2	4	0	0
2016	Grêmio	Botafogo	Jailson Macedo Freitas	CBF	45	53	56	8	6	92	88	6	1	3.74	3.41	2.6	0	0	2	4	0	1
2016	Atlético PR	Flamengo	Elmo Alves Resende Cunha	CBF	42	56	70	5	2	73	59	1	4	2.19	3.33	3.48	0	0	2	6	0	1
2016	Ponte Preta	Coritiba	Francisco de Paula dos Santos Silva Neto	CBF	45	50	46	10	14	97	94	3	4	1.63	3.87	5.33	1	0	0	1	0	0
2016	Sport	Figueirense	Wagner do Nascimento Magalhaes	FIFA	36.9699	44	37	16	18	79	87	7	8	1.26	5.96	12	0	0	4	2	0	0
2017	Flamengo	Atlético	Jailson Macedo Freitas	CBF	46	0	0	11	1	0	0	0	0	1.19	3.57	4.18	0	0	2	3	0	0
2017	Corinthians	Chapecoense	Elmo Alves Resende Cunha	CBF	45	0	0	8	7	0	0	0	0	1.33	4.57	10.8	0	0	2	2	0	0
2017	Fluminense	Santos	Wagner Reway	FIFA	36.074	0	0	12	16	0	0	0	0	1.92	3.54	4.6	1	0	1	5	0	0
2017	Palmeiras	Vasco da Gama	Rodolpho Toski Marques	FIFA	30.1781	0	0	14	19	0	0	0	0	1.42	4.4	8.32	2	0	0	2	0	0
2017	Cruzeiro	São Paulo	Marcelo de Lima Henrique	MTR	45.7973	0	0	10	17	0	0	0	0	1.99	3.26	4.15	0	0	0	1	0	0
2017	Bahia	Atlético PR	Flavio Rodrigues de Souza	CBF	36.8658	0	0	5	3	0	0	0	0	1.74	3.4	5.54	0	0	0	1	0	1
2017	Ponte Preta	Sport	Marcos Mateus Pereira	CBF	37	0	0	15	18	0	0	0	0	1.65	3.72	5.78	1	0	0	2	0	0
2017	Avaí	Vitória	Felipe Gomes da Silva	CBF	38	0	0	4	20	0	0	0	0	2.36	3.13	3.26	0	0	0	2	0	0
2017	Grêmio	Botafogo	Braulio da Silva Machado	FIFA	38.0658	0	0	13	6	0	0	0	0	1.67	3.66	5.59	0	0	2	5	0	0
2017	Coritiba	Atlético GO	Luiz César de Oliveira Magalhães	CBF	35	0	0	9	2	0	0	0	0	1.6	3.54	6.28	0	0	1	2	0	0
2017	Santos	Coritiba	Wagner do Nascimento Magalhaes	FIFA	37.9699	0	3	14	7	1	1	0	0	1.51	4.3	6.35	0	0	6	4	0	0
2017	Atlético GO	Flamengo	Igor Junio Benevenuto	FIFA	37	0	1	20	12	1	2	0	0	4.26	3.28	1.92	0	0	1	1	0	0
2017	Chapecoense	Palmeiras	Andre Luiz de Freitas Castro	MTR	43.011	1	3	10	2	2	0	0	0	3.9	3.4	2.29	0	0	1	1	0	0
2017	Vasco da Gama	Bahia	Leandro Bizzio Marinho	CBF	38	0	3	15	4	0	0	0	0	1.81	3.58	4.46	0	0	4	2	0	1
2017	Atlético	Fluminense	Jean Pierre Goncalves Lima	CBF	37.9123	1	3	13	1	2	1	0	0	1.61	4.4	5.12	0	1	0	6	0	0
2017	Atlético PR	Grêmio	Marcelo Aparecido R de Souza	CBF	44	0	3	17	6	0	2	1	0	2.6	3.6	2.91	0	0	2	4	0	1
2017	Vitória	Corinthians	Pericles Bassols Pegado Cortez	FIFA	42	1	1	9	11	0	2	0	0	3.2	3.12	2.36	0	0	0	1	0	1
2017	Botafogo	Ponte Preta	Rafael Traci	CBF	35.7699	0	3	19	5	2	0	0	0	2.6	3.26	3.71	0	0	1	0	0	0
2017	Sport	Cruzeiro	Joao Batista de Arruda	CBF	44	0	3	18	3	0	0	0	0	2.66	3.17	2.74	1	0	3	3	0	0
2017	São Paulo	Avaí	Caio Max Augusto Vieira	CBF	35.1178	0	1	16	8	0	0	0	0	1.31	5.5	10.21	0	0	1	2	0	0
2017	Vasco da Gama	Fluminense	Raphael Claus	FIFA	37.7616	3	6	11	1	4	1	0	0	2.65	3.32	2.66	0	2	2	3	0	0
2017	São Paulo	Palmeiras	Anderson Daronco	FIFA	36.4274	3	3	7	12	1	1	0	0	2.52	3.15	2.92	0	0	3	1	0	0
2017	Vitória	Coritiba	Vinicius Goncalves Dias Araujo	CBF	39	1	3	17	14	0	7	0	0	2.13	3.25	3.59	0	0	3	3	0	0
2017	Atlético	Ponte Preta	Wagner do Nascimento Magalhaes	FIFA	37.9699	1	3	18	8	2	1	0	0	1.51	4.19	6.39	0	0	2	2	0	0
2017	Atlético PR	Flamengo	Braulio da Silva Machado	FIFA	38.0658	0	4	20	5	2	3	1	0	2.91	3.17	2.54	0	0	0	0	0	0
2017	Santos	Cruzeiro	Eduardo Tomaz de Aquino Valadao	FIFA	39	3	4	13	6	7	3	0	0	1.99	3.38	3.85	0	0	2	3	0	0
2017	Atlético GO	Corinthians	Paulo H Schleich Vollkopf	CBF	32	0	4	19	3	2	2	0	1	4.37	3.33	1.89	0	0	2	0	0	0
2017	Sport	Grêmio	Jailson Macedo Freitas	CBF	46	1	6	16	2	3	4	0	1	1.88	3.32	4.15	0	1	4	1	1	0
2017	Botafogo	Bahia	Rodolpho Toski Marques	FIFA	30.1781	3	3	9	10	3	4	0	1	1.91	3.28	3.98	0	0	1	1	0	0
2017	Chapecoense	Avaí	Marcelo de Lima Henrique	MTR	45.7973	4	1	4	15	3	1	0	0	1.58	3.67	6.36	0	0	2	1	1	1
2017	Coritiba	Atlético PR	Raphael Claus	FIFA	37.7616	6	1	7	17	10	2	0	1	1.79	3.4	4.67	0	0	3	2	0	0
2017	Fluminense	Vitória	Ricardo Marques Ribeiro	FIFA	37.9808	6	1	4	18	3	3	0	0	1.52	4.23	6.11	0	0	0	5	0	0
2017	Corinthians	Santos	Anderson Daronco	FIFA	36.4274	7	3	2	14	4	9	1	0	1.77	3.25	4.71	0	0	0	1	0	1
2017	Flamengo	Botafogo	Dewson Fernando Freitas da Silva	FIFA	36.2822	5	6	10	5	3	4	0	0	1.63	3.69	5.61	0	0	2	2	0	0
2017	Avaí	Sport	Wagner Reway	FIFA	36.074	1	4	19	12	3	7	1	1	2.4	3.15	3.12	0	0	4	4	0	0
2017	Ponte Preta	São Paulo	Rodolpho Toski Marques	FIFA	30.1781	4	6	11	6	3	4	0	0	2.5	3.16	2.96	0	0	2	5	0	0
2017	Grêmio	Vasco da Gama	Sandro Meira Ricci	FIFA	43	6	6	8	9	8	6	1	0	1.4	4.48	8.19	1	0	2	3	0	0
2017	Palmeiras	Atlético	Marcelo de Lima Henrique	MTR	45.7973	3	2	15	16	4	4	0	0	1.73	3.73	4.62	0	0	2	4	0	0
2017	Cruzeiro	Chapecoense	Claudio Francisco Lima E Silva	CBF	37	7	7	3	1	5	5	0	1	1.54	3.79	6.52	0	0	0	2	0	0
2017	Bahia	Atlético GO	Rodrigo Batista Raposo	FIFA	37	3	0	13	20	5	4	1	0	1.45	4.52	6.62	0	0	0	2	0	0
2017	Fluminense	Atlético PR	Igor Junio Benevenuto	FIFA	37	9	1	4	18	3	5	0	1	1.63	3.75	5.45	0	0	3	3	0	0
2017	Atlético	Avaí	Bruno Arleu de Araujo	CBF	34.3178	3	4	17	14	6	7	0	1	1.31	1.5	9.89	0	0	3	1	0	0
2017	Coritiba	Palmeiras	Braulio da Silva Machado	FIFA	38.0658	9	4	5	13	13	6	0	0	2.44	3.12	2.99	0	0	3	3	0	0
2017	Santos	Botafogo	Jailson Macedo Freitas	CBF	46	3	7	16	6	9	6	1	0	1.7	3.67	4.9	0	0	4	2	0	0
2017	Sport	Flamengo	Anderson Daronco	FIFA	36.4274	4	6	15	12	11	5	1	0	3.6	3.16	2.34	0	0	2	2	0	0
2017	Vasco da Gama	Corinthians	Wagner Reway	FIFA	36.074	6	10	10	1	8	4	0	1	2.59	3.17	2.73	0	0	0	3	0	0
2017	Atlético GO	Ponte Preta	Pericles Bassols Pegado Cortez	FIFA	42	0	7	20	7	4	5	0	0	3.7	1.3	2.3	0	0	1	2	0	1
2017	São Paulo	Vitória	Rafael Traci	CBF	35.7699	6	1	11	19	6	3	0	0	1.4	4.38	8.29	0	0	1	1	0	0
2017	Chapecoense	Grêmio	Rodolpho Toski Marques	FIFA	30.1781	10	9	2	3	5	10	1	1	2.47	3.4	2.95	1	0	4	3	0	0
2017	Bahia	Cruzeiro	Wagner do Nascimento Magalhaes	FIFA	37.9699	6	7	9	8	5	5	1	0	2.33	3.11	3.18	0	0	4	2	0	1
2017	Palmeiras	Fluminense	Andre Luiz de Freitas Castro	MTR	43.011	4	10	16	5	9	6	0	0	1.54	3.19	5.94	0	0	4	2	0	0
2017	Vasco da Gama	Sport	Caio Max Augusto Vieira	CBF	35.1178	6	7	12	8	8	13	0	1	1.75	3.63	4.67	0	1	0	1	0	0
2017	Botafogo	Coritiba	Flavio Rodrigues de Souza	CBF	36.8658	7	12	9	3	10	16	0	0	1.97	1.3	4.8	0	2	4	3	0	0
2017	Corinthians	São Paulo	Ricardo Marques Ribeiro	FIFA	37.9808	13	9	1	7	4	7	1	0	1.9	3.25	4.31	1	0	1	1	0	0
2017	Vitória	Atlético	Raphael Claus	FIFA	37.7616	1	6	20	15	4	9	0	0	2.8	3.6	2.54	1	0	3	2	0	0
2017	Ponte Preta	Chapecoense	Dewson Fernando Freitas da Silva	FIFA	36.2822	7	10	11	4	6	9	1	1	1.83	3.44	4.53	0	0	2	4	0	0
2017	Avaí	Flamengo	Paulo H Schleich Vollkopf	CBF	32	4	6	17	13	10	7	1	0	4.4	3.34	1.97	0	0	2	1	1	0
2017	Cruzeiro	Atlético GO	Joao Batista de Arruda	CBF	44	7	3	10	18	9	5	1	0	1.37	4.72	8.46	1	0	3	4	0	0
2017	Atlético PR	Santos	Marcelo de Lima Henrique	MTR	45.7973	2	6	19	14	8	13	1	1	2.12	3.8	3.47	0	0	1	1	0	1
2017	Grêmio	Bahia	Eduardo Tomaz de Aquino Valadao	FIFA	39	12	9	2	6	14	9	1	1	1.52	3.98	6.54	0	0	0	1	0	0
2017	Atlético	Atlético PR	Pericles Bassols Pegado Cortez	FIFA	42	6	2	16	20	12	9	0	1	1.57	3.88	5.95	0	0	2	5	0	1
2017	Atlético GO	Avaí	Leandro Bizzio Marinho	CBF	38	3	5	19	17	8	12	0	2	1.9	3.33	4.2	2	0	3	6	0	0
2017	Vitória	Botafogo	Anderson Daronco	FIFA	36.4274	4	8	18	12	7	14	0	0	2.27	3.13	3.4	0	0	1	1	1	0
2017	Sport	São Paulo	Heber Roberto Lopes	MTR	44.9151	7	9	13	11	13	8	1	0	2.4	3.2	3	0	0	1	1	0	0
2017	Flamengo	Ponte Preta	Ricardo Marques Ribeiro	FIFA	37.9808	7	10	15	6	9	8	0	1	1.54	4.6	6.6	0	0	2	2	0	0
2017	Corinthians	Cruzeiro	Leandro Pedro Vuaden	MTR	41.9534	16	10	1	7	5	12	1	1	1.81	3.25	4.58	0	0	0	1	0	0
2017	Santos	Palmeiras	Wilton Pereira Sampaio	FIFA	35.4493	9	7	8	14	14	13	2	0	2.13	3.26	3.38	0	0	1	3	0	0
2017	Chapecoense	Vasco da Gama	Jailson Macedo Freitas	CBF	46	10	9	5	10	11	8	1	0	1.7	3.66	4.96	0	0	3	2	0	0
2017	Coritiba	Bahia	Wagner Reway	FIFA	36.074	13	9	3	9	20	9	0	1	1.75	3.38	4.95	0	0	1	4	1	1
2017	Fluminense	Grêmio	Elmo Alves Resende Cunha	CBF	43	10	15	4	2	10	14	0	1	2.51	3.12	2.8	0	0	4	3	0	0
2017	Atlético GO	Atlético PR	Bruno Arleu de Araujo	CBF	34.3178	6	5	17	20	11	11	0	2	2.28	3.21	3.24	0	0	1	5	0	0
2017	Vasco da Gama	Avaí	Rafael Traci	CBF	35.7699	9	5	12	19	11	15	0	2	1.46	4.2	7.16	0	0	4	1	0	0
2017	Santos	Ponte Preta	Igor Junio Benevenuto	FIFA	37	12	10	5	8	15	10	2	1	1.7	3.54	5.12	0	0	3	4	0	0
2017	Coritiba	Corinthians	Marcelo de Lima Henrique	MTR	45.7973	14	19	3	1	21	5	1	1	2.77	3.4	2.71	0	0	2	3	0	0
2017	São Paulo	Atlético	Braulio da Silva Machado	FIFA	38.0658	10	6	11	16	9	14	0	0	1.66	3.78	5.12	0	0	2	2	0	0
2017	Bahia	Palmeiras	Rodolpho Toski Marques	FIFA	30.1781	10	7	10	15	10	14	2	0	2.38	3.14	3.7	0	1	1	5	0	0
2017	Fluminense	Flamengo	Vinicius Goncalves Dias Araujo	CBF	39	10	10	6	7	14	11	0	0	3.56	3.38	2.9	1	0	1	6	0	0
2017	Chapecoense	Botafogo	Marcelo Aparecido R de Souza	CBF	44	13	9	4	13	14	15	1	0	1.75	3.36	4.63	0	0	0	2	0	0
2017	Sport	Vitória	Andre Luiz de Freitas Castro	MTR	43.011	8	5	14	18	14	8	1	1	1.65	3.61	5.6	0	0	0	0	0	0
2017	Cruzeiro	Grêmio	Raphael Claus	FIFA	37.7616	10	18	9	2	12	18	1	1	2.23	3.9	3	0	0	4	2	0	0
2017	Vitória	Santos	Heber Roberto Lopes	MTR	44.9151	8	13	16	5	8	18	1	2	2.45	3.18	2.98	0	0	2	1	0	0
2017	Botafogo	Vasco da Gama	Leandro Pedro Vuaden	MTR	41.9534	12	12	6	7	15	15	0	0	2.2	3.38	3.73	0	0	5	1	0	0
2017	Palmeiras	Atlético GO	Antonio Dib Moraes de Sousa	CBF	35	10	6	12	19	15	12	0	0	1.24	5.8	12.25	0	0	2	2	0	0
2017	Avaí	Fluminense	Marielson Alves Silva	CBF	35.074	5	11	20	8	19	15	2	0	2.91	3.18	2.52	0	0	1	1	0	0
2017	Atlético	Sport	Wilton Pereira Sampaio	FIFA	35.4493	9	8	15	17	16	14	0	1	1.44	4.5	7.8	0	1	2	1	0	0
2017	Atlético PR	São Paulo	Wagner do Nascimento Magalhaes	FIFA	37.9699	8	10	18	14	12	11	2	0	2.53	3.12	2.99	0	0	3	3	0	0
2017	Ponte Preta	Cruzeiro	Grazianni Maciel Rocha	CBF	35	11	11	11	10	13	16	1	1	2.18	3.21	3.21	1	0	2	2	0	0
2017	Corinthians	Bahia	Dewson Fernando Freitas da Silva	FIFA	36.2822	20	10	1	13	7	11	1	2	1.46	4.5	7.54	0	0	3	3	1	1
2017	Grêmio	Coritiba	Pericles Bassols Pegado Cortez	FIFA	42	19	15	2	3	22	23	1	1	1.52	4.3	6.36	0	0	2	0	0	0
2017	Flamengo	Chapecoense	Leandro Bizzio Marinho	CBF	38	11	13	9	4	12	14	0	1	1.49	4.23	6.39	0	0	3	1	0	0
2017	Santos	Sport	Rafael Traci	CBF	35.7699	16	9	3	17	20	16	2	1	1.42	4.37	7.54	0	0	0	1	0	0
2017	Vasco da Gama	Atlético GO	Dyorgines Jose Padovani de Andrade	CBF	38	12	6	11	19	20	14	0	0	1.52	4.8	6.42	0	0	2	0	0	0
2017	Ponte Preta	Palmeiras	Wagner Reway	FIFA	36.074	14	13	7	9	15	17	1	0	2.81	3.14	2.63	0	0	6	3	2	1
2017	Grêmio	Corinthians	Wilton Pereira Sampaio	FIFA	35.4493	22	23	2	1	24	10	1	2	1.81	3.46	4.52	0	0	3	5	0	0
2017	Atlético PR	Vitória	Rodrigo Batista Raposo	FIFA	37	11	8	12	18	15	10	2	1	1.77	3.54	4.66	0	0	0	3	0	0
2017	Cruzeiro	Coritiba	Marcelo Aparecido R de Souza	CBF	44	11	15	13	5	18	25	1	1	1.56	3.83	6.28	0	0	0	2	0	0
2017	São Paulo	Fluminense	Anderson Daronco	FIFA	36.4274	10	14	15	8	14	16	0	0	1.69	3.83	4.75	0	0	1	1	0	0
2017	Bahia	Flamengo	Igor Junio Benevenuto	FIFA	37	10	14	14	6	14	15	3	0	2.68	3.35	2.58	0	0	2	3	1	0
2017	Chapecoense	Atlético	Joao Batista de Arruda	CBF	44	13	10	10	16	17	18	1	0	1.73	3.82	4.63	0	0	5	5	0	0
2017	Botafogo	Avaí	Caio Max Augusto Vieira	CBF	35.1178	15	5	4	20	20	20	0	2	1.4	4.21	9.53	0	0	1	2	0	0
2017	Palmeiras	Grêmio	Wagner do Nascimento Magalhaes	FIFA	37.9699	16	22	4	2	23	27	1	1	1.9	3.49	3.97	0	0	3	1	0	0
2017	Atlético GO	Santos	Claudio Francisco Lima E Silva	CBF	37	6	16	20	5	16	20	0	2	2.69	3	2.6	0	0	3	0	1	0
2017	Flamengo	São Paulo	Leandro Pedro Vuaden	MTR	41.9534	17	11	3	16	17	15	0	0	1.58	3.89	5.78	0	0	1	1	0	0
2017	Corinthians	Botafogo	Rodolpho Toski Marques	FIFA	30.1781	26	15	1	9	13	21	2	0	1.52	3.99	6.53	0	0	3	2	0	0
2017	Atlético	Cruzeiro	Anderson Daronco	FIFA	36.4274	13	14	14	10	23	18	0	1	2.36	3.28	3.8	0	0	4	4	0	0
2017	Sport	Atlético PR	Grazianni Maciel Rocha	CBF	35	12	14	15	11	16	15	1	2	1.66	3.66	5.42	1	0	1	3	0	0
2017	Vitória	Bahia	Raphael Claus	FIFA	37.7616	8	10	19	17	10	16	1	4	2.56	3.2	3.4	0	0	5	3	0	0
2017	Coritiba	Vasco da Gama	Emerson de Almeida Ferreira	FIFA	39	15	15	7	6	25	22	1	0	1.86	3.33	4.38	0	0	3	5	0	0
2017	Avaí	Ponte Preta	Marcelo de Lima Henrique	MTR	45.7973	8	14	18	12	21	21	2	3	2.88	2.89	2.75	0	0	2	2	0	0
2017	Fluminense	Chapecoense	Eduardo Tomaz de Aquino Valadao	FIFA	39	15	13	8	13	17	22	0	1	1.69	3.66	5.3	0	0	3	5	0	1
2017	Atlético GO	Vitória	Rafael Traci	CBF	35.7699	7	9	20	18	19	15	1	1	2.14	3.21	3.51	0	0	1	4	0	0
2017	Vasco da Gama	Flamengo	Anderson Daronco	FIFA	36.4274	16	20	6	3	25	18	0	0	3.71	3.35	2	0	0	4	1	0	0
2017	Corinthians	Ponte Preta	Ricardo Marques Ribeiro	FIFA	37.9808	29	15	1	11	16	23	2	3	1.62	3.71	5.64	0	0	2	2	0	0
2017	Chapecoense	Atlético PR	Caio Max Augusto Vieira	CBF	35.1178	14	14	14	13	25	16	2	2	1.83	3.42	4.59	0	0	1	3	0	0
2017	Cruzeiro	Palmeiras	Pericles Bassols Pegado Cortez	FIFA	42	14	19	15	4	22	26	1	1	2.12	3.25	3.7	0	0	1	4	0	0
2017	Grêmio	Avaí	Wagner Reway	FIFA	36.074	22	9	2	19	30	23	1	2	1.1	6.9	14	0	0	1	5	0	1
2017	Bahia	Fluminense	Flavio Rodrigues de Souza	CBF	36.8658	11	16	16	8	21	20	4	0	2.12	3.45	3.33	0	0	4	2	0	0
2017	Santos	São Paulo	Sandro Meira Ricci	FIFA	43	17	11	5	17	23	16	2	0	2.16	2.96	3.38	0	0	4	3	0	0
2017	Botafogo	Atlético	Wilton Pereira Sampaio	FIFA	35.4493	15	16	10	9	24	27	0	0	2.2	3.8	3.54	0	0	1	2	0	0
2017	Coritiba	Sport	Jailson Macedo Freitas	CBF	46	16	15	7	12	28	17	1	1	1.81	3.37	4.95	0	0	2	2	1	0
2017	Ponte Preta	Bahia	Rafael Traci	CBF	35.7699	15	12	15	18	25	25	3	4	1.81	3.4	4.53	0	0	1	3	0	0
2017	Atlético	Santos	Marcelo de Lima Henrique	MTR	45.7973	17	20	7	4	28	27	0	2	1.61	3.87	5.51	0	0	1	2	0	0
2017	Fluminense	Botafogo	Wagner Reway	FIFA	36.074	17	16	8	11	24	25	0	0	2.8	3.27	3.68	0	0	3	4	0	0
2017	Palmeiras	Corinthians	Leandro Pedro Vuaden	MTR	41.9534	19	32	5	1	27	18	1	2	2.15	3.24	3.44	0	1	3	4	0	0
2017	Vitória	Vasco da Gama	Antonio Dib Moraes de Sousa	CBF	35	12	16	16	12	16	29	1	0	1.81	3.47	4.21	0	0	4	3	0	0
2017	Atlético PR	Cruzeiro	Braulio da Silva Machado	FIFA	38.0658	15	17	13	9	17	23	2	1	2.67	3.21	2.74	0	0	3	1	0	0
2017	Sport	Chapecoense	Dyorgines Jose Padovani de Andrade	CBF	38	18	15	6	14	19	26	1	2	1.9	3.54	3.95	0	0	2	8	0	0
2017	São Paulo	Atlético GO	Marielson Alves Silva	CBF	35.074	11	7	19	20	20	20	0	1	1.36	4.79	8.48	0	0	0	3	0	0
2017	Flamengo	Grêmio	Marcelo Aparecido R de Souza	CBF	44	23	22	2	3	22	31	0	1	1.81	3.46	4.36	0	0	2	2	0	0
2017	Avaí	Coritiba	Raphael Claus	FIFA	37.7616	12	16	17	10	24	30	3	2	2.65	3.4	2.83	0	1	2	2	0	0
2017	Corinthians	Atlético PR	Sandro Meira Ricci	FIFA	43	35	15	1	16	21	20	2	2	1.43	4.25	7.88	0	0	0	0	0	0
2017	Palmeiras	Vitória	Bruno Arleu de Araujo	CBF	34.3178	19	12	7	17	30	20	1	1	1.26	5.65	11	1	0	2	3	0	0
2017	Vasco da Gama	Santos	Dewson Fernando Freitas da Silva	FIFA	36.2822	19	23	10	3	33	28	0	2	2.58	3.23	2.8	0	0	4	3	0	1
2017	Cruzeiro	Flamengo	Rodolpho Toski Marques	FIFA	30.1781	20	23	6	4	26	24	1	0	2.42	3.27	3	0	0	3	1	0	0
2017	Grêmio	Ponte Preta	Claudio Francisco Lima E Silva	CBF	37	25	15	2	13	33	26	1	3	1.48	4.5	6.3	1	0	1	2	0	0
2017	Atlético GO	Atlético	Pablo dos Santos Alves	CBF	41	8	17	20	12	20	29	1	0	3.29	3.41	2.18	0	0	2	3	0	0
2017	Chapecoense	São Paulo	Wagner do Nascimento Magalhaes	FIFA	37.9699	15	12	15	18	28	20	2	0	2.74	3.2	2.63	0	0	4	2	0	0
2017	Coritiba	Fluminense	Leandro Bizzio Marinho	CBF	38	19	17	9	11	32	27	2	0	2.5	3.17	3.41	0	0	4	4	0	0
2017	Bahia	Avaí	Eduardo Tomaz de Aquino Valadao	FIFA	39	15	12	14	19	26	26	4	3	1.46	4.8	7.44	0	0	2	0	0	0
2017	Botafogo	Sport	Ricardo Marques Ribeiro	FIFA	37.9808	19	21	8	5	28	21	0	1	1.92	2.92	3.74	0	0	4	3	0	0
2017	Vitória	Grêmio	Pericles Bassols Pegado Cortez	FIFA	42	12	28	18	2	22	34	1	1	3.16	3.32	2.25	0	0	3	3	0	0
2017	Santos	Chapecoense	Elmo Alves Resende Cunha	CBF	43	24	18	3	13	32	32	3	2	1.67	3.75	5.2	0	0	5	2	0	0
2017	Ponte Preta	Coritiba	Rodrigo Batista Raposo	FIFA	37	15	19	16	12	27	36	3	2	1.93	3.33	4.29	0	0	1	0	0	0
2017	Avaí	Corinthians	Wilton Pereira Sampaio	FIFA	35.4493	13	36	17	1	28	21	3	2	4.8	3.24	1.96	0	0	2	3	0	0
2017	Flamengo	Palmeiras	Jailson Macedo Freitas	CBF	46	24	22	4	6	27	32	0	1	1.76	3.61	4.69	0	0	2	9	0	0
2017	Atlético	Bahia	Marcelo Aparecido R de Souza	CBF	44	20	16	9	14	31	28	0	4	1.75	3.57	4.87	0	1	4	6	0	0
2017	São Paulo	Vasco da Gama	Wagner Reway	FIFA	36.074	12	20	19	11	24	37	0	0	1.54	4.6	5.92	0	0	3	3	0	0
2017	Fluminense	Cruzeiro	Leandro Pedro Vuaden	MTR	41.9534	20	21	10	8	31	29	0	1	2.42	3.21	2.93	1	0	3	3	0	0
2017	Sport	Atlético GO	Dewson Fernando Freitas da Silva	FIFA	36.2822	21	8	7	20	25	22	1	1	1.46	4.25	6.89	0	0	2	1	0	0
2017	Atlético PR	Botafogo	Anderson Daronco	FIFA	36.4274	16	22	15	5	20	32	2	0	2.24	3.12	3.41	0	0	3	5	0	1
2017	Vitória	Chapecoense	Marcelo de Lima Henrique	MTR	45.7973	12	18	19	15	25	37	1	2	2.16	3.25	3.32	1	1	2	5	0	0
2017	Flamengo	Coritiba	Braulio da Silva Machado	FIFA	38.0658	25	19	4	13	29	37	0	2	1.4	4.62	7.76	1	0	1	6	0	0
2017	Santos	Bahia	Wagner do Nascimento Magalhaes	FIFA	37.9699	27	19	3	12	37	32	3	4	1.96	3.36	4.13	0	0	1	1	0	0
2017	Avaí	Cruzeiro	Flavio Rodrigues de Souza	CBF	36.8658	14	22	18	8	30	32	3	1	4.3	3.28	2	0	0	2	0	0	0
2017	Fluminense	Corinthians	Rafael Traci	CBF	35.7699	21	37	9	1	34	23	0	2	2.8	1.3	2.55	0	0	2	2	0	0
2017	Sport	Palmeiras	Eduardo Tomaz de Aquino Valadao	FIFA	39	24	23	5	7	27	34	1	1	2.4	3.51	3.57	0	0	3	4	0	0
2017	Atlético	Vasco da Gama	Raphael Claus	FIFA	37.7616	20	20	11	10	35	40	0	0	1.72	3.75	4.68	0	0	5	3	0	0
2017	Atlético PR	Ponte Preta	Pablo dos Santos Alves	CBF	41	17	18	16	14	23	28	2	3	1.2	2.84	3.44	0	1	2	2	0	0
2017	Atlético GO	Botafogo	Caio Max Augusto Vieira	CBF	35.1178	8	23	20	6	24	35	1	1	2.47	2.87	3.8	0	0	1	4	0	0
2017	São Paulo	Grêmio	Ricardo Marques Ribeiro	FIFA	37.9808	15	31	17	2	27	37	0	1	2.31	2.93	2.96	0	0	1	3	0	0
2017	Botafogo	São Paulo	Andre Luiz de Freitas Castro	MTR	43.011	24	16	7	18	36	28	1	0	2.36	3.23	3.5	0	0	0	1	0	0
2017	Palmeiras	Avaí	Anderson Daronco	FIFA	36.4274	26	17	5	16	37	32	1	3	1.31	5.5	10.23	0	0	1	2	0	1
2017	Chapecoense	Atlético GO	Marcelo Aparecido R de Souza	CBF	44	21	9	10	20	39	25	2	1	1.52	4.17	6.29	0	0	1	1	0	0
2017	Coritiba	Atlético	Wagner do Nascimento Magalhaes	FIFA	37.9699	19	20	15	13	38	40	2	0	2.4	3.25	3.7	0	1	4	4	0	0
2017	Bahia	Sport	Elmo Alves Resende Cunha	CBF	43	19	24	14	6	33	30	4	1	1.66	3.78	5.45	0	0	2	6	0	0
2017	Corinthians	Flamengo	Ricardo Marques Ribeiro	FIFA	37.9808	40	28	1	4	25	30	2	0	2.38	3.19	2.97	0	0	0	1	0	0
2017	Cruzeiro	Vitória	Dewson Fernando Freitas da Silva	FIFA	36.2822	22	12	9	19	34	27	1	1	1.4	4.57	7.82	0	0	4	4	0	0
2017	Grêmio	Santos	Claudio Francisco Lima E Silva	CBF	37	32	30	2	3	38	38	1	3	1.67	3.56	5.45	0	0	4	5	1	0
2017	Vasco da Gama	Atlético PR	Claudio Francisco Lima E Silva	CBF	37	23	17	8	17	45	25	0	2	2.17	2.7	3.18	0	0	3	3	0	0
2017	Ponte Preta	Fluminense	Heber Roberto Lopes	MTR	44.9151	21	21	11	12	30	36	3	0	2.19	3.33	3.33	0	0	1	1	0	0
2017	Sport	Fluminense	Marcelo Aparecido R de Souza	CBF	44	27	22	6	11	32	37	1	0	1.8	3.64	4.33	0	0	5	4	0	1
2017	Chapecoense	Bahia	Flavio Rodrigues de Souza	CBF	36.8658	21	19	13	15	40	35	2	4	1.96	3.38	4	0	0	4	3	0	0
2017	Atlético	Corinthians	Anderson Daronco	FIFA	36.4274	23	41	8	1	44	25	0	2	2.2	2.85	3.21	0	0	3	1	0	0
2017	Vitória	Ponte Preta	Andre Luiz de Freitas Castro	MTR	43.011	13	22	19	12	31	31	1	3	2.31	3.12	3.16	0	0	3	1	0	0
2017	Botafogo	Palmeiras	Rafael Traci	CBF	35.7699	24	29	7	5	36	38	1	1	2.74	3.16	2.69	0	0	5	2	0	0
2017	Santos	Flamengo	Eduardo Tomaz de Aquino Valadao	FIFA	39	31	29	3	4	42	30	3	0	2.64	3.13	2.65	0	0	3	3	1	1
2017	Atlético GO	Grêmio	Igor Junio Benevenuto	FIFA	37	12	33	20	2	26	42	1	2	3.61	3.32	1.96	0	0	4	2	0	0
2017	Atlético PR	Avaí	Leandro Bizzio Marinho	CBF	38	20	17	14	18	28	33	2	4	1.68	3.54	5.52	0	0	1	2	0	0
2017	São Paulo	Coritiba	Pericles Bassols Pegado Cortez	FIFA	42	19	19	17	16	28	42	0	2	1.4	4.42	8.36	0	1	3	5	0	0
2017	Vasco da Gama	Cruzeiro	Vinicius Goncalves Dias Araujo	CBF	39	23	23	9	10	48	38	0	1	3.13	3.1	2.39	0	1	4	0	0	0
2017	Corinthians	Sport	Wagner Reway	FIFA	36.074	44	28	1	6	28	37	2	1	1.5	4.3	6.71	0	0	1	2	0	0
2017	Fluminense	Atlético GO	Paulo Roberto Alves Junior	CBF	34	23	12	12	20	42	30	1	1	1.58	4.5	5.37	0	0	1	3	0	0
2017	Flamengo	Vitória	Raphael Claus	FIFA	37.7616	29	16	5	19	33	34	1	1	1.31	5.39	9.77	0	1	4	2	0	0
2017	Palmeiras	Atlético PR	Rodrigo Batista Raposo	FIFA	37	32	23	4	11	43	29	1	2	1.61	3.75	5.79	0	0	1	3	0	0
2017	Cruzeiro	Botafogo	Claudio Francisco Lima E Silva	CBF	37	26	24	7	8	42	41	1	1	1.48	4.8	7.25	0	0	3	3	0	0
2017	Coritiba	Chapecoense	Wilton Pereira Sampaio	FIFA	35.4493	22	22	13	15	45	44	2	2	1.83	3.53	4.46	0	0	0	0	0	0
2017	Grêmio	Atlético	Flavio Rodrigues de Souza	CBF	36.8658	36	23	2	9	46	47	2	0	1.64	3.81	5.26	0	0	3	1	0	0
2017	Bahia	São Paulo	Joao Batista de Arruda	CBF	44	20	19	16	17	39	31	4	0	2.65	3.3	2.7	0	1	4	2	0	0
2017	Ponte Preta	Vasco da Gama	Sandro Meira Ricci	FIFA	43	22	23	14	10	34	52	3	0	1.67	3.66	5.43	0	0	1	3	0	0
2017	Avaí	Santos	Pablo dos Santos Alves	CBF	41	17	34	18	3	34	45	4	4	3.5	1.3	2.13	0	0	3	1	0	0
2017	Atlético GO	Coritiba	Grazianni Maciel Rocha	CBF	35	12	25	20	10	31	45	1	2	2.38	3.16	3.17	0	0	2	3	0	0
2017	Vitória	Avaí	Ricardo Marques Ribeiro	FIFA	37.9808	19	18	18	19	38	37	1	4	1.62	3.87	5.38	0	0	1	3	0	0
2017	São Paulo	Cruzeiro	Ricardo Marques Ribeiro	FIFA	37.9808	19	27	17	7	35	45	0	1	1.9	3.38	4.25	1	0	5	4	0	0
2017	Vasco da Gama	Palmeiras	Paulo Roberto Alves Junior	CBF	34	24	32	12	4	53	44	0	1	3.34	3.27	2.23	0	0	1	2	0	0
2017	Atlético	Flamengo	Elmo Alves Resende Cunha	CBF	43	23	29	15	5	50	37	0	1	2.49	3.24	2.91	0	0	4	2	0	1
2017	Sport	Ponte Preta	Leandro Pedro Vuaden	MTR	41.9534	28	23	6	13	38	35	1	3	1.67	3.72	5.33	0	0	1	1	0	0
2017	Atlético PR	Bahia	Sandro Meira Ricci	FIFA	43	26	23	8	14	30	43	2	4	2.3	3.29	3.85	1	0	2	4	0	0
2017	Botafogo	Grêmio	Wagner Reway	FIFA	36.074	25	39	11	2	44	49	1	2	2.56	3.14	2.88	0	0	3	1	0	0
2017	Santos	Fluminense	Andre Luiz de Freitas Castro	MTR	43.011	35	26	3	9	48	43	4	1	1.94	3.34	3.79	0	0	2	2	0	0
2017	Chapecoense	Corinthians	Paulo Roberto Alves Junior	CBF	34	22	47	16	1	44	29	2	2	2.83	2.97	2.56	0	0	1	4	0	0
2017	Corinthians	Vitória	Eduardo Tomaz de Aquino Valadao	FIFA	39	50	19	1	19	30	39	2	1	1.4	4.54	8.2	0	0	0	2	0	0
2017	Flamengo	Atlético GO	Rodolpho Toski Marques	FIFA	30.1781	29	15	7	20	41	33	2	1	1.39	4.79	7.76	0	0	2	3	0	0
2017	Grêmio	Atlético PR	Jailson Macedo Freitas	CBF	46	39	29	2	6	52	32	2	2	1.93	3.25	4.35	0	0	2	2	0	0
2017	Ponte Preta	Botafogo	Dewson Fernando Freitas da Silva	FIFA	36.2822	24	28	14	8	36	47	3	1	1.7	3.54	5.5	0	1	4	4	0	0
2017	Cruzeiro	Sport	Caio Max Augusto Vieira	CBF	35.1178	27	29	10	5	50	39	1	1	1.72	3.67	5.7	0	0	1	0	0	0
2017	Bahia	Vasco da Gama	Raphael Claus	FIFA	37.7616	23	25	15	12	45	54	4	0	1.91	3.45	4.23	0	0	0	4	0	0
2017	Avaí	São Paulo	Leandro Pedro Vuaden	MTR	41.9534	21	22	18	17	38	40	4	0	3.75	3.25	2.8	1	1	1	3	0	0
2017	Palmeiras	Chapecoense	Dyorgines Jose Padovani de Andrade	CBF	38	33	22	4	16	45	45	1	2	1.48	3.69	6.56	0	0	2	3	0	0
2017	Coritiba	Santos	Sandro Meira Ricci	FIFA	43	25	36	13	3	47	50	2	4	2.52	3.16	2.89	0	0	3	1	0	0
2017	Fluminense	Atlético	Vinicius Goncalves Dias Araujo	CBF	39	27	26	9	11	45	54	1	0	2.25	3.31	3.17	0	0	1	2	0	0
2017	Fluminense	Vasco da Gama	Ricardo Marques Ribeiro	FIFA	37.9808	30	25	8	16	46	54	1	0	2.2	3.31	3.88	0	0	2	4	0	0
2017	Corinthians	Atlético GO	Pericles Bassols Pegado Cortez	FIFA	42	50	15	1	20	30	35	2	1	1.35	4.67	9.63	0	0	1	5	0	0
2017	Flamengo	Atlético PR	Marcelo Aparecido R de Souza	CBF	44	32	30	5	6	43	34	2	2	1.52	4.3	6.74	0	0	0	2	0	0
2017	Palmeiras	São Paulo	Sandro Meira Ricci	FIFA	43	33	23	4	17	47	41	1	0	1.98	3.35	3.84	0	0	1	2	0	0
2017	Bahia	Botafogo	Heber Roberto Lopes	MTR	44.9151	26	28	12	10	45	51	4	1	2.3	3.33	3.86	0	0	2	0	0	0
2017	Ponte Preta	Atlético	Rodolpho Toski Marques	FIFA	30.1781	27	26	11	14	40	55	3	0	2.56	3.13	2.92	0	0	3	5	0	0
2017	Cruzeiro	Santos	Anderson Daronco	FIFA	36.4274	30	37	7	3	51	53	1	4	1.77	3.35	4.7	0	0	0	2	0	0
2017	Avaí	Chapecoense	Braulio da Silva Machado	FIFA	38.0658	22	25	18	15	39	47	4	2	2.65	2.97	2.92	0	0	4	5	0	0
2017	Coritiba	Vitória	Flavio Rodrigues de Souza	CBF	36.8658	26	22	13	19	50	39	2	1	2.4	3.33	3.66	0	0	2	2	2	1
2017	Grêmio	Sport	Andre Luiz de Freitas Castro	MTR	43.011	40	29	2	9	54	40	2	1	1.69	3.5	5.31	1	0	1	5	0	0
2017	Atlético	Palmeiras	Leandro Pedro Vuaden	MTR	41.9534	29	36	11	4	58	48	0	1	2.11	3.33	3.59	1	0	3	3	0	2
2017	Vasco da Gama	Grêmio	Heber Roberto Lopes	MTR	44.9151	28	43	12	2	56	55	0	2	2.99	3.6	2.54	0	0	3	0	0	0
2017	São Paulo	Ponte Preta	Marcelo de Lima Henrique	MTR	45.7973	23	27	19	13	42	43	0	3	1.69	3.78	5.2	0	1	2	1	1	0
2017	Atlético PR	Coritiba	Anderson Daronco	FIFA	36.4274	30	26	9	15	34	52	2	4	1.74	3.53	5.18	1	0	1	3	0	1
2017	Santos	Corinthians	Raphael Claus	FIFA	37.7616	38	50	3	1	53	31	4	2	2.41	3.6	3.2	0	0	3	5	0	0
2017	Sport	Avaí	Wagner do Nascimento Magalhaes	FIFA	37.9699	29	25	10	18	41	43	1	4	1.46	4.8	7.74	0	0	4	5	0	0
2017	Vitória	Fluminense	Wagner Reway	FIFA	36.074	25	30	16	8	41	48	2	1	2.26	3.33	3.23	0	1	1	3	0	1
2017	Botafogo	Flamengo	Ricardo Marques Ribeiro	FIFA	37.9808	31	35	6	5	53	43	1	2	3.2	3.17	2.33	0	0	0	0	0	0
2017	Chapecoense	Cruzeiro	Leandro Bizzio Marinho	CBF	38	25	31	17	7	51	51	2	1	3	3.5	2.53	0	0	2	1	0	0
2017	Atlético GO	Bahia	Thiago Duarte Peixoto	CBF	38.2493	18	26	20	14	36	47	1	4	2.59	3.8	2.91	0	0	1	2	0	0
2017	Botafogo	Santos	Igor Junio Benevenuto	FIFA	37	34	41	6	3	53	56	1	4	1.98	3	4.2	0	0	2	2	0	0
2017	Ponte Preta	Atlético GO	Braulio da Silva Machado	FIFA	38.0658	28	19	14	20	45	37	3	1	1.62	3.69	5.81	0	0	2	2	0	0
2017	Avaí	Atlético	Andre Luiz de Freitas Castro	MTR	43.011	28	30	13	11	47	61	4	0	3.71	3.21	2.12	0	0	2	3	0	1
2017	Grêmio	Chapecoense	Marcelo de Lima Henrique	MTR	45.7973	43	25	2	18	58	53	2	2	1.61	3.76	5.67	0	0	1	5	0	0
2017	Flamengo	Sport	Vinicius Goncalves Dias Araujo	CBF	39	35	29	5	12	43	45	2	1	1.48	4.32	6.55	0	0	0	3	0	1
2017	Corinthians	Vasco da Gama	Elmo Alves Resende Cunha	CBF	43	50	31	1	9	34	59	2	0	1.54	3.76	6.67	0	0	1	2	0	0
2017	Vitória	São Paulo	Rodolpho Toski Marques	FIFA	30.1781	26	24	17	19	42	44	2	1	2.54	3.31	2.79	0	0	3	3	0	0
2017	Atlético PR	Fluminense	Raphael Claus	FIFA	37.7616	31	31	8	10	35	49	2	2	1.81	3.48	4.68	0	0	3	3	0	0
2017	Cruzeiro	Bahia	Wagner Reway	FIFA	36.074	34	27	7	16	53	48	1	4	1.48	4.9	6.81	0	0	4	1	1	0
2017	Palmeiras	Coritiba	Dewson Fernando Freitas da Silva	FIFA	36.2822	37	27	4	15	51	53	3	5	1.42	4.36	7.52	0	0	3	3	0	0
2017	Flamengo	Avaí	Claudio Francisco Lima E Silva	CBF	37	38	29	5	13	43	49	2	4	1.38	4.48	8.2	0	0	2	0	0	0
2017	Santos	Atlético PR	Ricardo Marques Ribeiro	FIFA	37.9808	41	34	3	8	58	38	4	2	1.92	3.35	4.13	0	0	1	1	0	0
2017	São Paulo	Corinthians	Wagner do Nascimento Magalhaes	FIFA	37.9699	27	53	18	1	47	35	1	2	1.2	3.27	3.37	0	0	2	4	0	0
2017	Chapecoense	Ponte Preta	Jean Pierre Goncalves Lima	CBF	37.9123	28	28	14	15	54	47	2	3	1.94	3.41	4.3	0	0	4	3	0	0
2017	Atlético GO	Cruzeiro	Heber Roberto Lopes	MTR	44.9151	22	37	20	7	39	57	1	2	2.8	3.12	2.67	0	0	4	3	0	0
2017	Coritiba	Botafogo	Braulio da Silva Machado	FIFA	38.0658	27	37	17	6	56	55	5	1	2.38	3.3	3.3	0	0	2	3	0	0
2017	Fluminense	Palmeiras	Anderson Daronco	FIFA	36.4274	31	40	9	4	52	54	2	3	3.9	3.29	2.35	0	0	2	2	0	0
2017	Atlético	Vitória	Wilton Pereira Sampaio	FIFA	35.4493	31	26	10	19	63	45	1	2	1.5	4.31	6.8	0	0	1	2	0	0
2017	Bahia	Grêmio	Luiz Flavio de Oliveira	FIFA	39.9945	27	43	16	2	52	59	4	2	2.33	3.11	3.5	1	0	4	5	0	0
2017	Sport	Vasco da Gama	Sandro Meira Ricci	FIFA	43	29	31	12	11	45	60	2	0	1.83	3.57	4.34	0	0	1	4	1	0
2017	Vasco da Gama	Chapecoense	Wilton Pereira Sampaio	FIFA	35.4493	32	31	9	12	61	58	0	2	2	3.15	3.82	0	0	3	0	0	0
2017	Bahia	Coritiba	Pericles Bassols Pegado Cortez	FIFA	42	30	27	14	19	56	58	4	5	1.87	3.32	4.27	0	0	4	5	0	0
2017	Palmeiras	Santos	Marcelo Aparecido R de Souza	CBF	44	43	44	4	2	56	59	3	4	1.61	3.62	5.46	0	0	3	5	0	0
2017	Botafogo	Vitória	Eduardo Tomaz de Aquino Valadao	FIFA	39	40	29	5	16	57	46	1	2	1.71	3.58	4.65	0	0	2	2	1	0
2017	São Paulo	Sport	Anderson Daronco	FIFA	36.4274	28	30	18	13	49	46	1	3	1.54	3.98	5.61	0	0	0	2	0	0
2017	Cruzeiro	Corinthians	Rodolpho Toski Marques	FIFA	30.1781	40	54	6	1	61	37	2	2	2.11	3.3	3.62	0	1	3	4	0	0
2017	Avaí	Atlético GO	Raphael Claus	FIFA	37.7616	30	22	15	20	51	43	4	1	2.13	3.13	3.42	0	1	2	2	0	0
2017	Grêmio	Fluminense	Rafael Traci	CBF	35.7699	43	31	3	10	63	54	2	2	1.61	3.68	5.32	0	0	1	2	0	0
2017	Atlético PR	Atlético	Wagner Reway	FIFA	36.074	34	31	8	11	39	64	2	1	2.16	3.18	3.3	0	0	1	4	0	0
2017	Ponte Preta	Flamengo	Wagner Reway	FIFA	36.074	28	39	17	7	51	45	3	2	3.49	3.25	2.13	0	0	5	3	1	0
2017	Botafogo	Chapecoense	Leandro Pedro Vuaden	MTR	41.9534	40	32	6	11	59	61	2	2	1.71	3.44	5.25	0	0	1	3	0	0
2017	Atlético PR	Atlético GO	Dyorgines Jose Padovani de Andrade	CBF	38	34	25	8	20	40	45	2	1	1.58	3.97	5.63	0	0	3	2	0	0
2017	Corinthians	Coritiba	Claudio Francisco Lima E Silva	CBF	37	55	28	1	19	40	62	2	5	1.53	3.99	6.34	0	0	1	3	0	0
2017	Atlético	São Paulo	Heber Roberto Lopes	MTR	44.9151	34	31	9	14	65	49	1	1	2.13	3.44	3.41	1	0	1	3	0	0
2017	Grêmio	Cruzeiro	Rodrigo Batista Raposo	FIFA	37	46	41	3	5	64	64	2	2	1.99	3.19	4.21	0	0	0	0	0	0
2017	Avaí	Vasco da Gama	Wagner Reway	FIFA	36.074	30	33	18	10	53	64	4	0	2.63	3.4	2.92	0	0	4	4	1	1
2017	Flamengo	Fluminense	Luiz Flavio de Oliveira	FIFA	39.9945	39	31	7	16	50	55	2	2	1.59	4.1	5.41	0	0	2	4	0	0
2017	Vitória	Sport	Marcelo Aparecido R de Souza	CBF	44	32	30	12	17	48	46	2	3	1.2	3.33	3.21	0	0	2	3	1	0
2017	Ponte Preta	Santos	Raphael Claus	FIFA	37.7616	31	47	15	2	56	62	4	4	2.4	3.9	3.12	0	0	3	2	1	0
2017	Palmeiras	Bahia	Rafael Traci	CBF	35.7699	43	31	4	13	59	60	3	4	1.54	4	6.5	0	1	1	2	0	0
2017	Cruzeiro	Ponte Preta	Paulo Roberto Alves Junior	CBF	34	44	32	5	13	64	59	2	5	1.58	3.79	6.21	0	1	4	2	0	1
2017	Vasco da Gama	Botafogo	Vinicius Goncalves Dias Araujo	CBF	39	36	43	9	6	68	60	1	2	2.72	3.7	2.79	0	0	4	3	0	0
2017	São Paulo	Atlético PR	Marcelo de Lima Henrique	MTR	45.7973	31	35	17	10	50	43	1	2	1.77	3.56	4.6	0	0	1	2	0	1
2017	Fluminense	Avaí	Flavio Rodrigues de Souza	CBF	36.8658	32	30	15	18	57	57	2	5	1.63	3.75	5.75	0	0	2	2	0	0
2017	Sport	Atlético	Leandro Bizzio Marinho	CBF	38	33	37	11	8	48	66	3	1	2.35	3.44	1.3	0	0	2	2	0	0
2017	Atlético GO	Palmeiras	Rodolpho Toski Marques	FIFA	30.1781	26	44	20	4	48	60	1	3	3.86	3.38	2.1	1	0	2	1	1	0
2017	Chapecoense	Flamengo	Dewson Fernando Freitas da Silva	FIFA	36.2822	32	40	14	7	62	52	2	2	3.56	3.25	2.15	0	0	2	2	0	0
2017	Coritiba	Grêmio	Andre Luiz de Freitas Castro	MTR	43.011	28	46	19	3	63	64	5	2	3.19	3.4	2.44	0	0	4	3	0	0
2017	Bahia	Corinthians	Ricardo Marques Ribeiro	FIFA	37.9808	32	58	16	1	61	41	4	2	2.65	3.8	2.83	0	0	0	2	0	0
2017	Santos	Vitória	Braulio da Silva Machado	FIFA	38.0658	48	32	2	12	65	50	4	3	1.63	3.87	5.17	0	0	2	4	0	0
2017	Atlético GO	Vasco da Gama	Claudio Francisco Lima E Silva	CBF	37	26	39	20	8	50	72	2	1	2.49	3.3	2.87	0	0	2	2	1	0
2017	Coritiba	Cruzeiro	Marcelo de Lima Henrique	MTR	45.7973	28	47	19	5	67	68	5	2	1.3	3.13	2.33	0	0	1	1	0	0
2017	Atlético	Chapecoense	Vinicius Goncalves Dias Araujo	CBF	39	38	32	9	16	68	64	1	2	1.45	4.3	6.38	0	0	2	3	1	0
2017	Avaí	Botafogo	Rafael Traci	CBF	35.7699	30	43	18	6	59	64	5	2	2.81	3	2.71	1	0	2	4	0	0
2017	Fluminense	São Paulo	Leandro Pedro Vuaden	MTR	41.9534	35	34	10	14	59	51	2	1	2.68	3.27	2.67	2	0	2	0	0	0
2017	Corinthians	Grêmio	Heber Roberto Lopes	MTR	44.9151	58	49	1	2	41	68	2	2	2.8	3.8	3.97	0	0	1	1	0	0
2017	Palmeiras	Ponte Preta	Leandro Bizzio Marinho	CBF	38	47	32	4	17	62	63	3	6	1.44	4.15	7.42	0	0	0	4	0	0
2017	Vitória	Atlético PR	Andre Luiz de Freitas Castro	MTR	43.011	33	35	15	11	52	44	3	3	2.21	3.28	3.38	1	0	0	3	0	0
2017	Flamengo	Bahia	Marcelo Aparecido R de Souza	CBF	44	43	35	7	12	54	61	2	4	1.44	4.24	7.41	0	1	4	5	0	0
2017	Sport	Santos	Dewson Fernando Freitas da Silva	FIFA	36.2822	34	49	13	3	50	67	3	4	1.94	3.6	3.74	0	0	1	5	0	0
2017	Vasco da Gama	Coritiba	Raphael Claus	FIFA	37.7616	42	31	8	19	74	68	1	5	2	3.28	4	0	0	1	2	1	0
2017	Atlético PR	Sport	Thiago Duarte Peixoto	CBF	38.2493	38	35	10	13	44	51	3	3	1.89	3.53	1.4	1	1	0	2	0	0
2017	São Paulo	Flamengo	Rafael Traci	CBF	35.7699	34	46	15	6	53	58	1	2	2.37	3.26	3.8	0	0	1	1	0	0
2017	Cruzeiro	Atlético	Wagner do Nascimento Magalhaes	FIFA	37.9699	47	38	5	9	69	70	2	2	1.97	3.39	3.97	0	0	2	4	0	0
2017	Grêmio	Palmeiras	Ricardo Marques Ribeiro	FIFA	37.9808	50	50	3	2	69	62	2	3	2.9	3.4	2.65	0	0	2	1	0	0
2017	Bahia	Vitória	Marcelo de Lima Henrique	MTR	45.7973	35	33	12	16	65	52	4	3	2.13	3.33	3.54	0	0	2	3	0	0
2017	Santos	Atlético GO	Pericles Bassols Pegado Cortez	FIFA	42	50	26	4	20	68	52	4	3	1.44	4.24	7.6	0	0	1	1	0	0
2017	Ponte Preta	Avaí	Leandro Pedro Vuaden	MTR	41.9534	32	31	17	18	63	61	6	5	1.67	3.57	5.72	1	1	4	3	0	0
2017	Chapecoense	Fluminense	Claudio Francisco Lima E Silva	CBF	37	35	38	14	11	66	61	2	2	1.98	3.5	3.8	0	0	1	1	0	0
2017	Botafogo	Corinthians	Rodrigo Batista Raposo	FIFA	37	44	59	7	1	66	42	2	2	2.68	2.99	2.83	0	0	3	2	0	0
2017	São Paulo	Santos	Anderson Daronco	FIFA	36.4274	37	53	14	2	54	69	1	4	1.88	3.41	4.21	0	0	1	6	0	0
2017	Flamengo	Vasco da Gama	Ricardo Marques Ribeiro	FIFA	37.9808	46	43	7	8	59	75	2	2	1.69	3.61	5.39	0	0	1	1	0	0
2017	Atlético PR	Chapecoense	Jailson Macedo Freitas	CBF	46	41	38	9	12	44	67	3	2	1.76	3.58	4.9	0	0	1	4	0	0
2017	Fluminense	Bahia	Wilton Pereira Sampaio	FIFA	35.4493	38	38	13	11	62	67	2	4	1.98	3.41	3.96	0	0	1	3	0	1
2017	Atlético	Botafogo	Sandro Meira Ricci	FIFA	43	41	47	10	6	72	69	2	2	1.66	3.79	5.39	0	0	1	2	0	0
2017	Ponte Preta	Corinthians	Marcelo Aparecido R de Souza	CBF	44	32	59	18	1	67	45	6	2	3.3	3.17	2.29	0	0	4	1	0	0
2017	Sport	Coritiba	Leandro Pedro Vuaden	MTR	41.9534	35	32	15	19	51	69	3	5	1.9	3.6	4.52	0	0	3	7	0	0
2017	Vitória	Atlético GO	Luiz Flavio de Oliveira	FIFA	39.9945	33	26	17	20	54	53	3	3	1.59	4.19	5.36	0	0	1	3	0	0
2017	Avaí	Grêmio	Dewson Fernando Freitas da Silva	FIFA	36.2822	34	50	16	4	65	71	5	2	2.41	2.98	3.29	0	0	1	2	0	0
2017	Palmeiras	Cruzeiro	Heber Roberto Lopes	MTR	44.9151	53	47	3	5	64	71	3	2	1.68	3.67	5.4	0	0	0	2	0	0
2017	Santos	Atlético	Wilton Pereira Sampaio	FIFA	35.4493	53	42	3	9	70	73	4	2	2.21	3.34	3.32	0	0	1	3	0	0
2017	Botafogo	Fluminense	Luiz Flavio de Oliveira	FIFA	39.9945	48	39	5	14	70	63	2	2	2	3.33	3.99	0	0	3	4	0	0
2017	Atlético GO	São Paulo	Braulio da Silva Machado	FIFA	38.0658	27	40	20	11	54	55	3	1	3.71	3.48	2.2	0	0	2	0	0	0
2017	Coritiba	Avaí	Marcelo de Lima Henrique	MTR	45.7973	35	35	16	17	72	66	5	5	1.75	3.56	5.3	1	0	1	2	0	0
2017	Corinthians	Palmeiras	Anderson Daronco	FIFA	36.4274	59	54	1	2	49	64	2	3	2.37	3.6	3.29	1	0	6	5	0	1
2017	Grêmio	Flamengo	Raphael Claus	FIFA	37.7616	51	47	4	7	72	60	2	2	2.34	3.4	3.38	0	0	0	0	0	0
2017	Cruzeiro	Atlético PR	Marcelo Aparecido R de Souza	CBF	44	48	42	6	10	71	45	2	3	1.81	3.38	4.86	0	0	1	2	0	0
2017	Bahia	Ponte Preta	Wagner do Nascimento Magalhaes	FIFA	37.9699	39	35	13	18	68	71	5	6	1.73	3.52	5.3	0	0	1	2	0	0
2017	Chapecoense	Sport	Ricardo Marques Ribeiro	FIFA	37.9808	39	35	12	15	68	54	2	3	2.3	3.2	3.29	1	1	3	3	0	1
2017	Vasco da Gama	Vitória	Heber Roberto Lopes	MTR	44.9151	44	34	8	19	76	55	2	3	2.11	3.26	3.67	0	0	3	4	0	0
2017	Ponte Preta	Grêmio	Sandro Meira Ricci	FIFA	43	35	54	17	4	72	72	6	2	2.27	2.97	3.4	0	0	4	3	1	0
2017	Avaí	Bahia	Pericles Bassols Pegado Cortez	FIFA	42	35	42	19	13	67	69	5	5	2.78	3.12	2.69	0	0	2	2	0	0
2017	Sport	Botafogo	Wilton Pereira Sampaio	FIFA	35.4493	36	48	16	6	57	73	4	2	2.2	3.42	3.75	0	0	2	4	0	0
2017	Atlético PR	Corinthians	Wagner do Nascimento Magalhaes	FIFA	37.9699	42	62	12	1	46	55	3	2	2.51	3.1	2.9	0	0	2	1	0	0
2017	Flamengo	Cruzeiro	Leandro Bizzio Marinho	CBF	38	47	51	7	5	60	72	2	2	1.73	3.52	5	0	0	2	3	0	0
2017	Santos	Vasco da Gama	Rafael Traci	CBF	35.7699	56	45	2	8	71	79	4	2	1.56	4.7	5.8	0	0	2	5	0	0
2017	Vitória	Palmeiras	Dewson Fernando Freitas da Silva	FIFA	36.2822	35	54	18	3	58	70	3	4	2.81	3.38	2.42	0	0	4	1	1	0
2017	São Paulo	Chapecoense	Marcelo de Lima Henrique	MTR	45.7973	43	40	9	14	57	71	1	2	1.58	3.9	5.83	0	1	1	2	0	0
2017	Atlético	Atlético GO	Rodolpho Toski Marques	FIFA	30.1781	42	27	11	20	74	56	2	3	1.29	5.29	10	1	0	6	5	0	0
2017	Fluminense	Coritiba	Ricardo Marques Ribeiro	FIFA	37.9808	42	38	10	15	66	73	2	5	1.9	3.41	4.7	0	0	3	4	0	0
2017	Botafogo	Atlético PR	Anderson Daronco	FIFA	36.4274	51	42	6	13	75	48	2	3	2.4	3.27	3.79	0	0	0	1	0	0
2017	Corinthians	Avaí	Dewson Fernando Freitas da Silva	FIFA	36.2822	65	35	1	18	57	69	2	5	1.4	4.43	8.3	0	0	3	3	0	0
2017	Grêmio	Vitória	Marcelo Aparecido R de Souza	CBF	44	57	38	2	16	76	62	2	4	1.84	3.54	4.6	0	0	0	2	0	1
2017	Vasco da Gama	São Paulo	Leandro Pedro Vuaden	MTR	41.9534	48	44	8	11	81	58	2	1	2.88	3.13	2.59	0	0	2	2	0	1
2017	Atlético GO	Sport	Luiz Flavio de Oliveira	FIFA	39.9945	27	36	20	17	62	59	3	4	3.9	3.38	2.3	0	0	0	3	0	0
2017	Palmeiras	Flamengo	Braulio da Silva Machado	FIFA	38.0658	54	50	4	7	74	62	4	2	1.98	3.49	3.85	0	0	0	1	0	0
2017	Bahia	Atlético	Raphael Claus	FIFA	37.7616	45	45	10	9	71	80	5	2	2.12	3.42	3.45	1	0	1	4	0	0
2017	Cruzeiro	Fluminense	Andre Luiz de Freitas Castro	MTR	43.011	51	43	5	12	74	69	2	2	1.68	3.71	5.18	0	0	4	3	0	1
2017	Coritiba	Ponte Preta	Elmo Alves Resende Cunha	CBF	43	39	35	15	19	76	76	5	7	1.8	3.55	4.51	0	0	2	2	0	0
2017	Chapecoense	Santos	Jailson Macedo Freitas	CBF	46	41	56	14	3	72	73	2	4	2.31	2.9	3.1	1	0	0	3	0	0
2017	Ponte Preta	Atlético PR	Wilton Pereira Sampaio	FIFA	35.4493	36	45	17	12	78	48	7	3	2.5	3.29	3.66	0	0	1	3	0	0
2017	Grêmio	São Paulo	Rodolpho Toski Marques	FIFA	30.1781	58	45	2	11	76	60	2	2	1.95	3.2	4.19	0	0	1	3	0	0
2017	Cruzeiro	Avaí	Leandro Pedro Vuaden	MTR	41.9534	54	35	5	19	78	72	2	5	1.45	4.17	7.14	1	1	4	2	0	0
2017	Vasco da Gama	Atlético	Flavio Rodrigues de Souza	CBF	36.8658	49	46	8	10	83	81	2	2	2.65	3.21	2.71	0	0	1	0	0	0
2017	Corinthians	Fluminense	Braulio da Silva Machado	FIFA	38.0658	68	43	1	14	60	73	2	3	1.52	3.86	6.42	0	0	1	6	0	0
2017	Chapecoense	Vitória	Anderson Daronco	FIFA	36.4274	44	39	13	16	72	62	2	5	2.48	3.25	2.93	0	0	1	4	0	0
2017	Botafogo	Atlético GO	Claudio Francisco Lima E Silva	CBF	37	51	30	6	20	75	62	2	3	1.5	4.16	6.51	0	0	1	3	0	0
2017	Palmeiras	Sport	Rafael Traci	CBF	35.7699	57	36	3	18	74	59	4	4	1.55	4.23	5.53	0	0	0	2	0	0
2017	Coritiba	Flamengo	Raphael Claus	FIFA	37.7616	40	50	15	7	78	62	5	2	3	3.15	2.46	0	0	3	5	0	0
2017	Bahia	Santos	Sandro Meira Ricci	FIFA	43	46	56	9	4	72	73	5	4	1.9	3.46	4.4	2	0	3	2	0	0
2017	Flamengo	Corinthians	Wagner Reway	FIFA	36.074	50	71	8	1	65	61	2	2	1.66	3.7	5.5	1	0	4	4	0	0
2017	São Paulo	Botafogo	Wilton Pereira Sampaio	FIFA	35.4493	45	51	13	6	61	76	2	2	2.12	3.27	3.54	0	0	2	3	0	0
2017	Vitória	Cruzeiro	Luiz Flavio de Oliveira	FIFA	39.9945	39	55	16	5	63	82	5	2	2	3.54	3.7	1	0	3	2	0	0
2017	Atlético GO	Chapecoense	Dewson Fernando Freitas da Silva	FIFA	36.2822	33	47	20	11	63	73	3	2	2.48	3.29	2.88	0	0	4	4	0	0
2017	Sport	Bahia	Wagner do Nascimento Magalhaes	FIFA	37.9699	36	49	19	9	59	75	4	5	2.3	3.67	3.47	0	0	4	3	0	0
2017	Atlético PR	Vasco da Gama	Leandro Bizzio Marinho	CBF	38	45	50	12	7	49	84	3	2	2.6	3.33	3.75	0	0	1	2	0	0
2017	Santos	Grêmio	Pericles Bassols Pegado Cortez	FIFA	42	56	61	4	2	76	77	4	2	1.48	4.13	6.98	0	0	2	2	0	0
2017	Atlético	Coritiba	Sandro Meira Ricci	FIFA	43	47	43	10	15	82	81	2	5	1.57	4.2	5.66	0	0	2	5	0	0
2017	Fluminense	Ponte Preta	Anderson Daronco	FIFA	36.4274	43	39	14	17	74	79	3	7	1.83	3.42	4.56	0	0	2	2	0	1
2017	Avaí	Palmeiras	Ricardo Marques Ribeiro	FIFA	37.9808	36	60	18	3	76	74	5	4	3.66	3.6	1.95	1	0	2	2	0	0
2017	Fluminense	Sport	Dewson Fernando Freitas da Silva	FIFA	36.2822	46	39	14	17	76	63	3	4	2.13	3.46	3.3	0	0	4	2	0	0
2017	Grêmio	Atlético GO	Bruno Arleu de Araujo	CBF	34.3178	61	34	2	20	79	67	2	3	1.75	3.54	4.89	0	0	2	3	0	0
2017	Avaí	Atlético PR	Wilton Pereira Sampaio	FIFA	35.4493	39	48	19	12	78	50	5	3	2.62	1.3	2.72	0	0	3	1	0	0
2017	Corinthians	Atlético	Wagner do Nascimento Magalhaes	FIFA	37.9699	71	50	1	8	65	84	2	2	2.16	3.42	3.32	0	0	4	1	0	0
2017	Cruzeiro	Vasco da Gama	Raphael Claus	FIFA	37.7616	56	50	5	9	85	85	2	2	1.92	3.49	4	0	0	3	2	0	0
2017	Coritiba	São Paulo	Anderson Daronco	FIFA	36.4274	43	46	15	13	83	63	5	2	1.96	3.42	4.3	1	0	4	1	0	0
2017	Ponte Preta	Vitória	Ricardo Marques Ribeiro	FIFA	37.9808	39	40	18	16	81	66	8	5	2.13	3.42	3.45	1	0	3	6	1	0
2017	Bahia	Chapecoense	Pericles Bassols Pegado Cortez	FIFA	42	49	48	10	11	79	77	5	2	1.69	3.92	4.88	0	0	4	3	1	0
2017	Flamengo	Santos	Braulio da Silva Machado	FIFA	38.0658	53	59	6	4	69	78	2	4	1.59	3.34	5.83	0	0	3	4	0	0
2017	Palmeiras	Botafogo	Elmo Alves Resende Cunha	CBF	43	60	52	3	7	76	78	4	2	1.75	3.77	4.5	0	0	3	4	0	0
2017	Botafogo	Cruzeiro	Leandro Bizzio Marinho	CBF	38	52	56	8	5	81	88	2	2	1.75	3.53	4.84	0	0	0	5	0	1
2017	Vasco da Gama	Ponte Preta	Rafael Traci	CBF	35.7699	53	39	6	19	88	84	2	9	1.31	4.97	8.98	0	1	5	5	0	0
2017	Santos	Avaí	Wagner do Nascimento Magalhaes	FIFA	37.9699	62	42	3	17	81	81	4	5	1.99	3.64	3.53	0	0	2	1	0	0
2017	São Paulo	Bahia	Elmo Alves Resende Cunha	CBF	43	49	49	11	12	67	83	2	6	1.67	3.9	4.89	0	0	4	4	1	1
2017	Atlético	Grêmio	Marcelo Aparecido R de Souza	CBF	44	51	62	10	4	88	81	2	2	1.23	5.83	11.25	0	0	6	0	1	0
2017	Atlético PR	Palmeiras	Claudio Francisco Lima E Silva	CBF	37	48	63	13	2	53	79	3	4	2.81	3.46	2.42	1	0	2	5	0	0
2017	Sport	Corinthians	Ricardo Marques Ribeiro	FIFA	37.9808	42	72	18	1	67	69	4	2	1.35	4.83	7.88	0	0	3	2	0	0
2017	Vitória	Flamengo	Dewson Fernando Freitas da Silva	FIFA	36.2822	43	53	15	7	69	72	5	2	2.16	3.45	3.26	0	1	3	3	1	0
2017	Atlético GO	Fluminense	Anderson Daronco	FIFA	36.4274	35	46	20	14	69	80	3	3	2.29	3.47	2.99	0	0	1	4	0	0
2017	Chapecoense	Coritiba	Luiz Flavio de Oliveira	FIFA	39.9945	51	43	9	16	81	87	2	5	2.16	3.42	3.31	0	0	3	2	0	0
2018	Cruzeiro	Grêmio	Rodolpho Toski Marques	FIFA	31.1781	0	0	9	12	0	0	0	0	2.4	3.15	4.8	0	0	2	2	0	1
2018	Vitória	Flamengo	Wagner Reway	FIFA	37.074	0	0	20	10	0	0	0	0	3.42	3.34	2.17	1	0	3	2	0	1
2018	Santos	Ceará	Rodrigo D'alonso Ferreira	CBF	35	0	0	16	6	0	0	0	0	1.54	3.96	6.18	0	0	0	1	0	0
2018	America Fc	Sport	Savio Pereira Sampaio	CBF	32.9973	0	0	1	18	0	0	0	0	1.98	3.26	4.15	0	0	1	3	0	0
2018	Vasco da Gama	Atlético	Andre Luiz de Freitas Castro	MTR	44.011	0	0	19	3	0	0	0	0	2.86	3.17	2.58	1	0	4	3	0	0
2018	Corinthians	Fluminense	Anderson Daronco	FIFA	37.4274	0	0	8	11	0	0	0	0	1.62	3.63	6.16	0	0	0	0	0	0
2018	Internacional	Bahia	Eduardo Tomaz de Aquino Valadao	FIFA	40	0	0	13	4	0	0	0	0	1.75	3.43	5.24	0	0	2	0	0	0
2018	Athletico Paranaense	Chapecoense	Dewson Fernando Freitas da Silva	FIFA	37.2822	0	0	2	7	0	0	0	0	2.8	3.19	3.84	0	0	1	3	0	0
2018	Botafogo	Palmeiras	Ricardo Marques Ribeiro	FIFA	38.9808	0	0	5	14	0	0	0	0	3.69	3.24	2.1	0	0	1	4	0	0
2018	São Paulo	Paraná	Braulio da Silva Machado	FIFA	39.0658	0	0	17	15	0	0	0	0	1.41	4.18	8.26	0	0	4	2	0	0
2018	Bahia	Santos	Claudio Francisco Lima E Silva	CBF	38	0	3	18	2	0	0	0	0	2.28	3.13	3.38	0	0	4	3	0	0
2018	Flamengo	America Fc	Leandro Bizzio Marinho	CBF	39	1	3	12	3	2	1	1	0	1.4	4.46	8.13	1	0	1	1	0	0
2018	Paraná	Corinthians	Pericles Bassols Pegado Cortez	FIFA	43	0	3	20	5	2	0	0	0	3.99	2.95	2.17	0	0	1	1	0	0
2018	Chapecoense	Vasco da Gama	Luiz Flavio de Oliveira	FIFA	40.9945	0	3	19	4	3	4	0	0	1.86	3.4	4.54	0	0	1	2	0	0
2018	Fluminense	Cruzeiro	Flavio Rodrigues de Souza	CBF	37.8658	3	0	17	13	2	2	1	0	2.59	3.13	2.88	0	0	3	2	1	0
2018	Ceará	São Paulo	Paulo Roberto Alves Junior	CBF	35.2603	0	3	14	8	1	4	0	0	3.4	3.17	2.45	0	0	1	1	0	0
2018	Palmeiras	Internacional	Marcelo de Lima Henrique	MTR	46.7973	1	3	9	6	4	2	0	0	1.61	3.71	6.16	0	0	2	2	0	0
2018	Atlético	Vitória	Grazianni Maciel Rocha	CBF	36	0	1	16	11	3	3	0	0	1.56	4.1	6	0	0	2	4	0	0
2018	Grêmio	Athletico Paranaense	Raphael Claus	FIFA	38.7616	3	3	1	7	2	1	1	0	1.6	3.71	6.21	0	0	3	3	0	1
2018	Sport	Botafogo	Rafael Traci	CBF	36.7699	0	1	15	10	3	1	0	0	2.21	3.17	3.42	0	0	1	3	0	0
2018	Botafogo	Grêmio	Vinicius Gonçalves Dias Araujo	CBF	39.8	2	4	14	6	4	5	0	1	2.58	3.4	2.99	0	0	1	1	0	0
2018	Palmeiras	Chapecoense	Igor Junio Benevenuto de Oliveira	CBF	37.5123	4	1	5	15	6	4	0	0	1.29	4.92	11	0	0	4	6	0	0
2018	Ceará	Flamengo	Anderson Daronco	FIFA	37.4274	1	4	16	2	2	3	0	1	3.29	3.17	2.31	0	0	1	2	0	0
2018	Bahia	Athletico Paranaense	Ricardo Marques Ribeiro	FIFA	38.9808	3	4	10	7	4	4	0	1	1.99	3.29	4.2	0	0	2	2	0	0
2018	Fluminense	São Paulo	Rodolpho Toski Marques	FIFA	31.1781	4	4	9	4	5	5	1	0	2.49	3.16	2.99	0	0	3	2	0	0
2018	Paraná	Sport	Daniel Nobre Bins	CBF	40.6247	0	1	19	17	3	4	0	0	2.21	1.3	3.45	0	0	1	1	0	0
2018	Atlético	Corinthians	Dewson Fernando Freitas da Silva	FIFA	37.2822	3	6	8	1	5	1	0	0	1.98	3.3	4.6	0	0	4	3	0	0
2018	Internacional	Cruzeiro	Wagner do Nascimento Magalhaes	FIFA	38.9699	3	0	13	20	4	4	0	0	1.89	3.23	4.63	0	0	4	3	0	0
2018	America Fc	Vitória	Vinicius Furlan	CBF	39.3178	3	1	12	18	2	7	0	0	2.4	3.19	4.1	0	0	2	2	1	0
2018	Santos	Vasco da Gama	Wagner Reway	FIFA	37.074	3	4	11	3	3	6	0	0	1.47	3.99	8.6	0	0	1	3	0	1
2018	Vasco da Gama	America Fc	Flavio Rodrigues de Souza	CBF	37.8658	5	6	5	3	9	4	1	1	2.1	3.25	4.4	0	1	4	4	0	0
2018	São Paulo	Atlético	Rafael Traci	CBF	36.7699	5	6	6	4	7	9	0	0	2.5	3.3	3.8	0	0	4	4	0	0
2018	Corinthians	Ceará	Savio Pereira Sampaio	CBF	32.9973	6	1	2	19	4	3	0	0	1.67	3.45	5.82	0	0	2	4	0	0
2018	Flamengo	Internacional	Luiz Flavio de Oliveira	FIFA	40.9945	7	4	1	11	5	8	1	0	1.77	3.46	4.89	0	0	5	4	0	1
2018	Vitória	Fluminense	Rodrigo D'alonso Ferreira	CBF	35	1	4	18	13	9	6	0	1	2.5	3.42	3.67	0	0	2	1	0	0
2018	Athletico Paranaense	Palmeiras	Claudio Francisco Lima E Silva	CBF	38	5	5	7	8	6	10	1	0	2.83	2.93	2.62	0	0	1	2	0	0
2018	Cruzeiro	Botafogo	Leandro Bizzio Marinho	CBF	39	1	5	17	9	7	5	0	0	1.45	4.26	7.48	0	0	1	4	0	0
2018	Sport	Bahia	Grazianni Maciel Rocha	CBF	36	4	4	12	14	5	6	0	0	2.27	3.23	3.29	0	0	1	2	0	1
2018	Grêmio	Santos	Pericles Bassols Pegado Cortez	FIFA	43	4	4	15	10	6	4	1	0	1.6	3.78	6.2	0	0	1	3	0	0
2018	Chapecoense	Paraná	Raphael Claus	FIFA	38.7616	2	0	16	20	10	4	0	0	1.73	3.35	5.33	0	0	1	2	0	1
2018	Grêmio	Internacional	Wilton Pereira Sampaio	FIFA	36.4493	7	4	7	13	7	12	1	1	1.88	3.8	5.2	0	0	3	4	0	0
2018	Cruzeiro	Sport	Bruno Arleu de Araujo	CBF	35.3178	4	7	14	6	8	6	0	0	1.39	4.52	8.2	0	0	2	3	0	0
2018	Athletico Paranaense	Atlético	Luiz Flavio de Oliveira	FIFA	40.9945	5	7	11	5	7	13	1	0	2.41	3.19	3.1	0	0	2	2	0	0
2018	Chapecoense	Flamengo	Leandro Pedro Vuaden	MTR	42.9534	3	10	17	1	11	10	0	1	3.15	3.8	2.44	1	0	2	3	0	0
2018	Bahia	São Paulo	Dewson Fernando Freitas da Silva	FIFA	37.2822	4	6	15	9	8	11	1	0	2.34	3.9	3.32	0	0	4	3	0	0
2018	Vasco da Gama	Vitória	Jean Pierre Goncalves Lima	CBF	38.9123	8	1	2	20	13	11	1	0	1.86	3.47	4.36	1	0	2	3	0	0
2018	Corinthians	Palmeiras	Anderson Daronco	FIFA	37.4274	7	8	4	3	6	12	0	0	2.9	2.99	2.69	0	0	2	3	0	0
2018	Santos	Paraná	Wagner Reway	FIFA	37.074	4	1	16	19	7	6	0	1	1.5	3.85	6.95	0	0	1	2	0	0
2018	Ceará	America Fc	Eduardo Tomaz de Aquino Valadao	FIFA	40	2	6	18	10	7	8	0	1	1.94	3.3	3.91	1	0	1	3	0	0
2018	Botafogo	Fluminense	Raphael Claus	FIFA	38.7616	5	7	12	8	9	7	0	1	2.49	3.13	2.98	0	0	2	2	0	0
2018	Atlético	Cruzeiro	Raphael Claus	FIFA	38.7616	10	7	1	9	15	10	0	0	2	3.3	4.2	0	0	3	2	0	1
2018	Flamengo	Vasco da Gama	Ricardo Marques Ribeiro	FIFA	38.9808	10	8	2	6	13	15	1	1	1.6	3.96	5.5	0	0	2	3	2	2
2018	Palmeiras	Bahia	Rafael Traci	CBF	36.7699	8	5	4	16	15	12	0	1	1.37	4.46	8.75	0	0	3	2	0	0
2018	Vitória	Ceará	Marcelo de Lima Henrique	MTR	46.7973	4	3	18	19	14	8	0	0	1.91	3.49	4.16	1	0	4	0	0	0
2018	Paraná	Grêmio	Rodrigo Batista Raposo	FIFA	38	1	8	20	7	8	10	1	1	4.71	3.42	1.79	0	0	2	1	0	0
2018	America Fc	Botafogo	Rodolpho Toski Marques	FIFA	31.1781	7	8	12	5	11	11	1	0	2.28	3.21	3.29	0	0	2	4	0	0
2018	São Paulo	Santos	Braulio da Silva Machado	FIFA	39.0658	7	7	10	11	14	8	0	0	2.4	3.27	3.89	0	0	4	2	1	0
2018	Sport	Corinthians	Wilton Pereira Sampaio	FIFA	36.4493	7	10	8	3	9	8	0	0	2	3.7	4.5	0	0	2	3	0	0
2018	Fluminense	Athletico Paranaense	Igor Junio Benevenuto de Oliveira	CBF	37.5123	8	5	13	15	10	9	1	1	1.91	3.41	4.9	0	0	1	2	0	0
2018	Internacional	Chapecoense	Flavio Rodrigues de Souza	CBF	37.8658	5	6	17	14	16	13	1	0	1.63	3.57	5.78	0	0	1	2	0	0
2018	Fluminense	Chapecoense	Rafael Traci	CBF	36.7699	9	6	7	16	11	15	1	0	1.83	3.36	4.8	0	0	1	1	0	0
2018	Palmeiras	Sport	Dewson Fernando Freitas da Silva	FIFA	37.2822	11	8	3	11	18	11	0	0	1.33	4.76	9.2	0	0	3	3	0	1
2018	Atlético	Flamengo	Anderson Daronco	FIFA	37.4274	13	11	1	2	18	15	0	3	1.9	2.86	4.16	0	0	1	4	0	0
2018	Paraná	Athletico Paranaense	Vinicius Gonçalves Dias Araujo	CBF	39.8	2	5	20	17	10	11	1	1	2.6	3.7	2.94	0	0	3	1	0	0
2018	Santos	Cruzeiro	Paulo Roberto Alves Junior	CBF	35.2603	7	7	15	14	10	12	0	1	2.76	3.6	2.74	0	0	1	4	0	0
2018	Internacional	Corinthians	Pericles Bassols Pegado Cortez	FIFA	43	8	11	10	4	17	11	1	0	1.83	1.3	4.98	0	0	3	1	0	0
2018	Botafogo	Vitória	Flavio Rodrigues de Souza	CBF	37.8658	8	7	12	13	15	18	0	0	1.86	3.65	4.15	0	0	1	4	0	0
2018	Bahia	Vasco da Gama	Rodolpho Toski Marques	FIFA	31.1781	5	9	18	8	14	18	1	3	1.69	3.6	5.17	0	0	1	6	0	1
2018	Ceará	Grêmio	Wagner Reway	FIFA	37.074	3	9	19	9	8	11	0	1	3.64	3.8	2.15	0	0	4	2	0	0
2018	America Fc	São Paulo	Bruno Arleu de Araujo	CBF	35.3178	10	10	5	6	13	18	1	1	3	2.96	2.61	0	1	4	3	0	0
2018	Sport	Atlético	Wagner do Nascimento Magalhaes	FIFA	38.9699	11	13	6	2	14	19	1	0	2.71	3.18	2.69	1	0	4	2	0	0
2018	Vitória	Internacional	Raphael Claus	FIFA	38.7616	8	11	14	8	22	20	0	1	3.49	3.14	2.23	0	0	3	2	0	0
2018	Vasco da Gama	Paraná	Leandro Pedro Vuaden	MTR	42.9534	9	3	12	19	24	13	4	1	1.9	3.17	4.44	0	0	3	3	1	1
2018	São Paulo	Botafogo	Wilton Pereira Sampaio	FIFA	36.4493	13	9	4	13	21	16	1	0	1.58	3.72	5.98	1	0	2	3	0	0
2018	Chapecoense	Ceará	Igor Junio Benevenuto de Oliveira	CBF	37.5123	6	3	18	20	16	12	0	0	1.91	3.24	4.46	0	0	2	3	0	0
2018	Grêmio	Fluminense	Luiz Flavio de Oliveira	FIFA	40.9945	12	13	5	3	13	11	1	1	1.36	4.62	8.36	0	0	1	5	0	0
2018	Cruzeiro	Palmeiras	Braulio da Silva Machado	FIFA	39.0658	10	11	11	7	16	21	1	0	2.6	3.34	3.68	0	0	3	6	0	0
2018	Flamengo	Bahia	Jean Pierre Goncalves Lima	CBF	38.9123	14	8	1	15	19	15	3	1	1.4	4.15	8.64	0	0	0	2	0	0
2018	Corinthians	America Fc	Grazianni Maciel Rocha	CBF	36	11	10	9	10	12	17	0	1	1.51	3.77	7.29	0	0	2	3	0	2
2018	Athletico Paranaense	Santos	Savio Pereira Sampaio	CBF	32.9973	6	7	17	16	12	11	1	0	2.34	3.2	3.1	0	0	1	1	0	0
2018	Atlético	Chapecoense	Bruno Arleu de Araujo	CBF	35.3178	13	9	7	15	21	18	0	0	1.52	3.46	6.59	1	1	2	4	0	1
2018	Internacional	Sport	Marcelo Aparecido Ribeiro de Souza	CBF	45.6438	14	14	5	6	22	18	1	1	1.4	3.7	8.6	0	0	3	3	0	0
2018	Vasco da Gama	Botafogo	Raphael Claus	FIFA	38.7616	12	9	10	13	27	19	5	0	2.46	3.6	2.93	0	0	2	4	0	0
2018	Palmeiras	São Paulo	Rodolpho Toski Marques	FIFA	31.1781	11	16	11	2	27	23	0	1	2.2	3.26	3.86	0	0	4	4	0	0
2018	America Fc	Athletico Paranaense	Rodrigo Batista Raposo	FIFA	38	10	9	12	14	20	13	3	1	2.4	3.21	3.6	0	0	1	2	0	0
2018	Bahia	Grêmio	Pericles Bassols Pegado Cortez	FIFA	43	8	13	17	9	17	14	1	1	3.2	2.95	2.6	0	0	2	5	0	0
2018	Flamengo	Corinthians	Anderson Daronco	FIFA	37.4274	17	14	1	3	19	14	3	0	1.73	3.45	5.7	0	0	3	1	0	0
2018	Santos	Vitória	Rodrigo D'alonso Ferreira	CBF	35	7	8	18	16	12	25	0	0	1.56	4.7	5.72	0	0	0	4	0	0
2018	Ceará	Cruzeiro	Rodrigo Carvalhaes de Miranda	CBF	38.3918	3	13	19	8	15	19	0	1	4.46	3.25	1.86	0	0	2	4	0	0
2018	Paraná	Fluminense	Leandro Bizzio Marinho	CBF	39	3	14	20	4	16	16	2	1	2.52	3.2	2.83	1	0	6	3	0	0
2018	São Paulo	Internacional	Paulo Roberto Alves Junior	CBF	35.2603	16	15	2	6	27	25	1	1	2.16	3	3.68	0	0	4	2	0	0
2018	Vitória	Chapecoense	Dyorgines Jose Padovani de Andrade	CBF	38.6301	8	10	17	14	29	22	0	1	2	3.51	3.69	0	0	3	2	0	0
2018	Botafogo	Ceará	Leandro Pedro Vuaden	MTR	42.9534	12	3	13	20	23	17	0	0	1.56	3.81	6.36	0	0	2	0	1	0
2018	Corinthians	Santos	Ricardo Marques Ribeiro	FIFA	38.9808	14	10	10	15	15	12	0	0	2.4	2.89	3.63	0	0	3	2	0	0
2018	Sport	Athletico Paranaense	Igor Junio Benevenuto de Oliveira	CBF	37.5123	15	9	5	16	21	15	1	1	1.97	3.47	3.69	0	0	2	4	0	0
2018	Cruzeiro	Vasco da Gama	Luiz Flavio de Oliveira	FIFA	40.9945	16	12	3	12	23	29	1	5	1.31	4.31	9.63	0	0	1	1	0	0
2018	Grêmio	Palmeiras	Rafael Traci	CBF	36.7699	16	14	4	7	19	31	1	0	2	3	4.16	0	0	2	5	0	0
2018	Fluminense	Flamengo	Dewson Fernando Freitas da Silva	FIFA	37.2822	16	20	9	1	19	22	1	3	4.64	3.23	1.84	0	1	5	2	0	0
2018	Paraná	Bahia	Marcelo de Lima Henrique	MTR	46.7973	6	8	19	18	22	19	2	1	2.45	2.98	3.16	0	0	4	2	0	0
2018	America Fc	Atlético	Braulio da Silva Machado	FIFA	39.0658	13	14	11	8	21	23	3	0	4.27	3.38	1.88	0	0	4	0	0	0
2018	Athletico Paranaense	São Paulo	Anderson Daronco	FIFA	37.4274	9	17	18	5	19	31	1	1	2.79	3.13	2.65	0	1	3	3	0	0
2018	Chapecoense	Cruzeiro	Grazianni Maciel Rocha	CBF	36	10	17	16	3	24	24	1	1	3.54	3.2	2.24	0	0	2	3	0	0
2018	Vasco da Gama	Sport	Savio Pereira Sampaio	CBF	32.9973	13	18	13	2	30	23	5	1	1.92	3.33	4.33	1	0	4	3	0	0
2018	Corinthians	Vitória	Pericles Bassols Pegado Cortez	FIFA	43	15	11	9	15	18	32	0	0	1.71	3.49	5.21	0	0	2	2	0	0
2018	Grêmio	America Fc	Rodrigo D'alonso Ferreira	CBF	35	16	13	7	12	21	25	1	3	1.32	4.63	10.36	0	0	2	3	0	0
2018	Atlético	Fluminense	Flavio Rodrigues de Souza	CBF	37.8658	17	14	6	10	23	24	0	1	1.56	3.92	5.97	0	0	2	2	0	0
2018	Bahia	Botafogo	Leandro Bizzio Marinho	CBF	39	8	13	19	11	21	25	1	1	1.84	3.46	4.44	1	0	4	3	0	1
2018	Ceará	Palmeiras	Jean Pierre Goncalves Lima	CBF	38.9123	4	17	20	4	17	36	0	0	5.38	3.54	1.67	0	0	3	2	0	0
2018	Flamengo	Paraná	Marcelo Aparecido Ribeiro de Souza	CBF	45.6438	23	9	1	17	24	26	3	2	1.28	4.83	12.75	0	0	2	0	0	0
2018	Santos	Internacional	Wagner do Nascimento Magalhaes	FIFA	38.9699	11	16	14	8	14	27	0	1	2.33	3.14	3.36	1	1	3	4	1	0
2018	São Paulo	Vitória	Igor Junio Benevenuto de Oliveira	CBF	37.5123	20	12	3	15	34	34	1	0	1.37	4.7	7.77	0	0	4	3	1	1
2018	America Fc	Chapecoense	Paulo Roberto Alves Junior	CBF	35.2603	13	13	13	14	28	26	3	1	2.1	3.19	3.62	0	0	5	0	0	0
2018	Fluminense	Santos	Rafael Traci	CBF	36.7699	19	11	12	16	23	17	1	1	2.48	3.16	2.89	0	0	2	3	0	0
2018	Sport	Grêmio	Ricardo Marques Ribeiro	FIFA	38.9808	18	19	6	5	26	23	1	1	1.3	2.96	2.42	0	0	3	2	0	0
2018	Paraná	Cruzeiro	Dewson Fernando Freitas da Silva	FIFA	37.2822	9	17	17	9	26	27	2	1	3.81	2.98	2.13	0	0	7	3	0	0
2018	Botafogo	Athletico Paranaense	Rodrigo Batista Raposo	FIFA	38	14	9	11	19	28	22	2	1	1.98	3.26	3.9	1	0	0	2	0	0
2018	Palmeiras	Flamengo	Braulio da Silva Machado	FIFA	39.0658	18	26	7	1	38	26	0	3	2.7	3.15	3.65	0	0	4	7	3	3
2018	Atlético	Ceará	Vinicius Furlan	CBF	39.3178	20	5	2	20	25	20	0	0	1.28	5.45	10.33	0	0	1	0	0	0
2018	Bahia	Corinthians	Leandro Pedro Vuaden	MTR	42.9534	9	16	18	10	25	20	1	0	1.83	3.2	4.25	0	0	2	1	0	0
2018	Internacional	Vasco da Gama	Raphael Claus	FIFA	38.7616	19	16	4	8	31	34	1	5	1.46	4.14	7.19	0	0	2	0	0	0
2018	Ceará	Sport	Grazianni Maciel Rocha	CBF	36	5	19	20	7	20	29	0	1	2.5	3.9	3.1	0	0	0	0	0	0
2018	Vitória	Paraná	Savio Pereira Sampaio	CBF	32.9973	12	10	16	18	37	33	1	2	1.88	3.39	4.43	0	0	2	2	0	0
2018	Grêmio	Atlético	Flavio Rodrigues de Souza	CBF	37.8658	20	23	5	2	25	26	1	0	1.61	3.76	5.99	0	0	1	2	0	0
2018	Corinthians	Botafogo	Rodrigo D'alonso Ferreira	CBF	35	16	17	10	9	21	28	0	2	1.91	3.37	4.32	0	0	2	3	0	0
2018	Flamengo	São Paulo	Paulo Roberto Alves Junior	CBF	35.2603	27	23	1	3	33	38	6	2	1.99	3.37	3.96	0	0	3	4	0	1
2018	Cruzeiro	America Fc	Raphael Claus	FIFA	38.7616	18	14	8	15	30	33	1	3	1.49	3.96	7.3	0	0	3	1	0	0
2018	Chapecoense	Bahia	Rodolpho Toski Marques	FIFA	31.1781	14	12	14	17	26	27	1	1	2	3.9	4.28	0	0	1	2	0	0
2018	Vasco da Gama	Fluminense	Marcelo Aparecido Ribeiro de Souza	CBF	45.6438	16	14	11	12	34	28	5	1	2.25	1.3	3.37	0	0	4	2	0	0
2018	Santos	Palmeiras	Dewson Fernando Freitas da Silva	FIFA	37.2822	14	19	13	6	20	42	1	3	2.62	3.13	2.85	0	0	4	6	0	0
2018	Athletico Paranaense	Internacional	Ricardo Marques Ribeiro	FIFA	38.9808	9	22	19	4	24	33	1	1	2.62	2.99	2.98	0	0	4	5	1	0
2018	Flamengo	Botafogo	Luiz Flavio de Oliveira	FIFA	40.9945	27	17	1	11	36	31	6	2	1.71	3.55	5.42	0	0	0	1	0	1
2018	São Paulo	Corinthians	Marcelo de Lima Henrique	MTR	46.7973	26	19	2	8	42	23	3	0	2.7	3.1	4.6	0	0	2	7	0	0
2018	Paraná	America Fc	Anderson Daronco	FIFA	37.4274	10	14	19	16	35	34	2	3	2.38	2.97	3.38	0	0	3	3	0	0
2018	Bahia	Vitória	Wagner do Nascimento Magalhaes	FIFA	38.9699	13	15	17	15	29	39	1	1	1.85	3.57	4.33	0	0	3	5	0	1
2018	Vasco da Gama	Grêmio	Igor Junio Benevenuto de Oliveira	CBF	37.5123	17	23	10	4	38	26	5	1	3.74	3.4	2.19	0	0	5	6	1	0
2018	Sport	Fluminense	Braulio da Silva Machado	FIFA	39.0658	19	15	9	13	29	30	1	1	2.12	3.26	3.64	0	0	1	5	0	0
2018	Palmeiras	Atlético	Pericles Bassols Pegado Cortez	FIFA	43	20	23	7	5	48	28	3	0	1.57	4.8	5.84	0	0	2	2	0	0
2018	Cruzeiro	Athletico Paranaense	Jean Pierre Goncalves Lima	CBF	38.9123	21	10	6	18	33	28	1	2	1.44	4.13	8.25	0	1	1	3	0	1
2018	Chapecoense	Santos	Wagner Reway	FIFA	37.074	15	15	14	12	27	24	1	1	2.85	3.1	2.63	0	0	1	4	0	0
2018	Internacional	Ceará	Bruno Arleu de Araujo	CBF	35.3178	23	8	3	20	38	20	1	0	1.46	4.4	7.53	0	0	2	3	0	0
2018	Fluminense	Palmeiras	Rodrigo D'alonso Ferreira	CBF	35	23	23	11	5	32	50	1	3	3.27	3.37	1.2	0	0	2	2	0	1
2018	Atlético	Paraná	Leandro Pedro Vuaden	MTR	42.9534	23	13	6	18	30	38	0	2	1.46	4.27	6.9	0	0	1	1	0	0
2018	Santos	Flamengo	Jailson Macedo Freitas	CBF	47	16	30	15	1	28	36	1	6	2.76	3.6	2.75	0	0	1	1	0	0
2018	Corinthians	Cruzeiro	Paulo Roberto Alves Junior	CBF	35.2603	19	24	9	4	30	34	0	1	3.29	2.96	2.43	0	0	0	2	0	0
2018	Vitória	Sport	Vinicius Gonçalves Dias Araujo	CBF	39.8	15	19	16	10	44	30	2	1	1.2	3.35	3.28	0	0	2	2	0	0
2018	Botafogo	Chapecoense	Savio Pereira Sampaio	CBF	32.9973	17	16	12	14	32	28	3	1	1.82	3.35	4.86	0	0	2	3	0	0
2018	Grêmio	São Paulo	Grazianni Maciel Rocha	CBF	36	23	29	7	2	32	44	1	3	1.94	3.12	4.55	0	0	4	5	0	0
2018	America Fc	Internacional	Flavio Rodrigues de Souza	CBF	37.8658	14	26	17	3	37	40	3	1	3.8	3.9	2.47	0	0	2	2	1	1
2018	Ceará	Bahia	Dyorgines Jose Padovani de Andrade	CBF	38.6301	8	16	20	13	23	32	0	1	2.62	2.98	3.13	0	0	3	4	0	0
2018	Athletico Paranaense	Vasco da Gama	Rodrigo D'alonso Ferreira	CBF	35	10	20	19	8	31	43	3	6	1.69	3.75	5.62	0	0	1	2	0	0
2018	Ceará	Fluminense	Leandro Bizzio Marinho	CBF	39	8	21	20	9	26	37	0	1	2.63	3.13	2.84	0	0	5	1	0	0
2018	Palmeiras	Paraná	Wagner Reway	FIFA	37.074	23	13	7	18	52	39	4	2	1.31	4.85	10.31	0	0	2	2	0	0
2018	Vasco da Gama	Corinthians	Dewson Fernando Freitas da Silva	FIFA	37.2822	20	22	10	8	45	30	6	0	2.9	3.13	2.58	1	1	4	0	0	0
2018	Flamengo	Sport	Marcelo Aparecido Ribeiro de Souza	CBF	45.6438	31	19	1	12	37	32	6	1	1.38	4.49	9.7	0	0	1	1	0	0
2018	Internacional	Botafogo	Igor Junio Benevenuto de Oliveira	CBF	37.5123	26	20	3	11	42	34	2	3	1.53	3.96	6.42	0	0	1	2	0	0
2018	Cruzeiro	São Paulo	Wagner do Nascimento Magalhaes	FIFA	38.9699	24	29	6	2	36	49	1	3	1.7	3.62	5.33	0	0	2	1	0	0
2018	Athletico Paranaense	Vitória	Anderson Daronco	FIFA	37.4274	13	18	19	14	32	46	3	2	1.64	4.12	4.96	0	0	3	5	0	0
2018	Santos	America Fc	Rafael Traci	CBF	36.7699	17	17	15	16	29	39	1	4	1.46	4	7.97	0	0	2	2	0	0
2018	Chapecoense	Grêmio	Rodrigo Carvalhaes de Miranda	CBF	38.3918	16	26	17	4	31	36	1	1	2.4	2.95	3.38	0	0	1	3	0	0
2018	Bahia	Atlético	Wilton Pereira Sampaio	FIFA	36.4493	19	26	13	5	36	31	1	0	2.21	3.42	3.24	0	0	4	2	0	0
2018	Botafogo	Santos	Paulo Roberto Alves Junior	CBF	35.2603	20	17	12	17	36	31	3	1	2.77	3.12	2.81	0	0	1	5	0	0
2018	Grêmio	Flamengo	Rafael Traci	CBF	36.7699	27	34	4	1	39	38	1	6	3.2	2.84	2.69	0	0	3	4	0	0
2018	Corinthians	Athletico Paranaense	Pericles Bassols Pegado Cortez	FIFA	43	25	16	7	18	30	35	0	3	2.36	3.8	3.46	0	0	2	2	0	0
2018	São Paulo	Vasco da Gama	Braulio da Silva Machado	FIFA	39.0658	32	20	2	13	50	49	3	6	1.42	4.37	8.99	0	0	2	2	0	0
2018	Paraná	Ceará	Grazianni Maciel Rocha	CBF	36	13	11	19	20	41	31	2	0	2.11	3.9	4.16	0	0	4	2	0	0
2018	America Fc	Palmeiras	Andre Luiz de Freitas Castro	MTR	44.011	20	26	10	6	41	54	4	4	3.34	3.16	2.37	0	0	1	2	0	0
2018	Vitória	Cruzeiro	Eduardo Tomaz de Aquino Valadao	FIFA	40	18	24	15	8	51	38	2	1	2.59	3.27	2.88	1	0	3	5	0	0
2018	Sport	Chapecoense	Ricardo Marques Ribeiro	FIFA	38.9808	19	17	14	16	33	32	1	1	1.99	3.17	4.61	0	0	1	1	0	0
2018	Fluminense	Bahia	Luiz Flavio de Oliveira	FIFA	40.9945	27	20	9	11	39	40	1	1	2.6	3.33	3.96	0	0	4	2	0	0
2018	Atlético	Internacional	Jailson Macedo Freitas	CBF	47	27	29	5	3	33	43	0	2	2.25	3.39	3.3	0	0	1	1	0	0
2018	Ceará	Athletico Paranaense	Luiz Flavio de Oliveira	FIFA	40.9945	14	17	19	18	33	37	0	3	2.29	3.21	3.45	0	0	3	3	0	0
2018	Bahia	America Fc	Pericles Bassols Pegado Cortez	FIFA	43	21	21	10	12	42	42	1	4	1.65	3.79	5.87	0	0	1	4	0	0
2018	Atlético	Santos	Rodrigo D'alonso Ferreira	CBF	35	27	18	6	16	34	36	0	1	1.97	3.5	4.11	0	0	2	0	0	0
2018	Paraná	Botafogo	Raphael Claus	FIFA	38.7616	13	21	20	11	45	37	2	3	2.72	3.1	2.95	0	1	3	4	1	1
2018	Sport	São Paulo	Anderson Daronco	FIFA	37.4274	20	35	13	1	34	52	1	3	3.16	3.17	2.46	0	0	1	3	0	0
2018	Chapecoense	Corinthians	Grazianni Maciel Rocha	CBF	36	18	26	17	7	33	32	1	0	1.93	3.25	4.71	0	0	1	2	1	0
2018	Flamengo	Cruzeiro	Dewson Fernando Freitas da Silva	FIFA	37.2822	34	25	2	8	42	43	6	1	1.69	3.52	6.21	0	0	3	3	0	0
2018	Grêmio	Vitória	Bruno Arleu de Araujo	CBF	35.3178	30	19	4	15	42	54	1	2	1.69	3.75	5.61	0	0	1	3	0	0
2018	Palmeiras	Vasco da Gama	Wilton Pereira Sampaio	FIFA	36.4493	27	20	5	14	56	51	4	6	1.65	3.99	5.61	0	0	1	2	0	0
2018	Fluminense	Internacional	Savio Pereira Sampaio	CBF	32.9973	30	32	9	3	42	44	1	2	2.64	3.8	3	0	0	3	3	0	0
2018	Santos	Sport	Dewson Fernando Freitas da Silva	FIFA	37.2822	18	20	18	14	36	35	1	1	1.54	4.23	6.61	0	0	3	3	0	1
2018	Corinthians	Grêmio	Wagner Reway	FIFA	37.074	26	33	7	4	34	43	0	1	3.37	2.88	2.54	0	0	1	1	0	0
2018	Internacional	Paraná	Leandro Bizzio Marinho	CBF	39	35	14	3	20	47	48	2	3	1.44	4.34	8.52	0	0	3	5	0	0
2018	Athletico Paranaense	Flamengo	Igor Junio Benevenuto de Oliveira	CBF	37.5123	18	37	17	2	40	45	3	6	2.6	3.15	2.97	0	0	3	1	0	0
2018	Botafogo	Atlético	Marcelo Aparecido Ribeiro de Souza	CBF	45.6438	22	30	11	5	41	36	4	0	2.35	3.4	3.13	0	0	2	4	0	0
2018	Cruzeiro	Bahia	Bruno Arleu de Araujo	CBF	35.3178	25	24	8	9	46	43	1	1	1.44	4.14	9.36	0	0	2	2	0	0
2018	Vitória	Palmeiras	Rodrigo Batista Raposo	FIFA	38	19	30	16	6	57	57	2	4	3.44	3.47	2.17	0	0	2	1	0	0
2018	São Paulo	Chapecoense	Rafael Traci	CBF	36.7699	38	21	1	13	55	34	3	2	1.52	3.98	8.5	0	0	2	1	0	0
2018	America Fc	Fluminense	Caio Max Augusto Vieira	CBF	36.1178	21	22	12	10	46	45	4	1	2.46	3.18	3.17	0	0	2	0	1	0
2018	Vasco da Gama	Ceará	Vinicius Gonçalves Dias Araujo	CBF	39.8	20	15	15	19	53	36	6	0	1.73	3.5	5.73	0	0	1	1	0	1
2018	Ceará	Santos	Marcelo de Lima Henrique	MTR	46.7973	16	21	19	16	37	39	1	1	3.14	3.6	2.54	0	0	3	2	0	0
2018	Paraná	São Paulo	Pericles Bassols Pegado Cortez	FIFA	43	14	41	20	1	53	57	3	3	4.54	3.33	1.92	0	0	3	1	0	0
2018	Bahia	Internacional	Rodrigo D'alonso Ferreira	CBF	35	25	38	9	2	45	50	1	2	2.63	2.93	3.15	0	0	1	2	0	0
2018	Sport	America Fc	Jailson Macedo Freitas	CBF	47	20	22	17	11	38	48	2	5	1.98	3.23	4.43	0	0	2	2	0	0
2018	Palmeiras	Botafogo	Anderson Daronco	FIFA	37.4274	33	22	5	12	58	43	4	4	1.37	4.79	9.36	0	0	2	5	0	1
2018	Grêmio	Cruzeiro	Marcelo de Lima Henrique	MTR	46.7973	36	26	4	7	44	48	1	1	1.91	3.15	5.8	0	0	2	4	0	0
2018	Fluminense	Corinthians	Ricardo Marques Ribeiro	FIFA	38.9808	36	26	10	8	44	35	1	0	2.13	3.15	3.96	0	0	1	2	0	1
2018	Flamengo	Vitória	Wilton Pereira Sampaio	FIFA	36.4493	37	19	3	18	46	59	6	2	1.3	5.31	10.75	0	0	2	2	0	0
2018	Atlético	Vasco da Gama	Leandro Pedro Vuaden	MTR	42.9534	33	21	6	13	40	54	0	6	1.47	4.45	7.11	0	0	2	4	0	0
2018	Chapecoense	Athletico Paranaense	Flavio Rodrigues de Souza	CBF	37.8658	21	21	14	15	35	43	2	3	2.95	2.88	2.84	0	0	1	3	0	0
2018	Santos	Bahia	Heber Roberto Lopes	MTR	45.9151	22	25	14	11	41	46	1	1	1.87	3.34	4.93	0	0	1	2	0	0
2018	Corinthians	Paraná	Andre Luiz de Freitas Castro	MTR	44.011	26	15	8	20	37	56	1	3	1.71	3.37	6.36	0	0	3	4	0	1
2018	Athletico Paranaense	Grêmio	Marcelo Aparecido Ribeiro de Souza	CBF	45.6438	21	37	16	4	46	46	3	1	2.5	3.25	4.14	0	1	2	2	0	0
2018	Botafogo	Sport	Savio Pereira Sampaio	CBF	32.9973	22	20	15	17	48	40	5	2	1.81	3.56	4.89	0	0	2	2	0	0
2018	Cruzeiro	Fluminense	Rafael Traci	CBF	36.7699	27	26	7	9	52	46	1	1	1.62	3.75	6.52	0	0	4	3	0	0
2018	São Paulo	Ceará	Wagner Reway	FIFA	37.074	42	17	1	19	58	40	3	1	1.4	4.55	9.14	0	0	4	6	0	1
2018	Internacional	Palmeiras	Bruno Arleu de Araujo	CBF	35.3178	41	36	2	5	52	60	2	4	2.13	3.21	3.9	0	0	2	3	0	0
2018	Vitória	Atlético	Leandro Bizzio Marinho	CBF	39	19	34	18	6	61	42	2	0	3.24	3.65	2.19	0	0	2	3	0	0
2018	America Fc	Flamengo	Jean Pierre Goncalves Lima	CBF	38.9123	25	40	10	3	50	48	5	6	3.71	3.21	2.21	0	0	3	2	0	1
2018	Vasco da Gama	Chapecoense	Igor Junio Benevenuto de Oliveira	CBF	37.5123	22	24	13	12	58	36	6	2	1.97	3.25	4.45	0	0	3	2	0	0
2018	Vitória	America Fc	Luiz Flavio de Oliveira	FIFA	40.9945	22	26	17	10	63	53	2	5	2.3	3.29	4.13	0	0	5	1	0	1
2018	Grêmio	Botafogo	Jailson Macedo Freitas	CBF	47	37	25	5	14	48	50	1	5	1.44	4.31	8.36	2	0	2	3	0	0
2018	Vasco da Gama	Santos	Braulio da Silva Machado	FIFA	39.0658	25	25	11	12	61	42	6	1	2.66	3.2	3.2	0	0	1	1	0	0
2018	Corinthians	Atlético	Wagner do Nascimento Magalhaes	FIFA	38.9699	29	34	8	6	40	45	1	0	2.75	3.19	2.79	0	1	1	3	0	0
2018	Flamengo	Ceará	Raphael Claus	FIFA	38.7616	41	17	3	19	50	46	7	2	1.34	4.78	10.75	0	0	2	2	0	0
2018	Athletico Paranaense	Bahia	Leandro Pedro Vuaden	MTR	42.9534	24	25	15	13	48	48	3	1	1.89	3.45	4.6	0	0	2	2	0	0
2018	Sport	Paraná	Emerson de Almeida Ferreira	FIFA	40	20	15	18	20	42	60	2	4	1.92	3.29	4.64	0	0	3	2	0	0
2018	São Paulo	Fluminense	Dewson Fernando Freitas da Silva	FIFA	37.2822	45	26	1	9	62	49	3	1	1.63	3.73	6.42	0	0	2	2	1	0
2018	Cruzeiro	Internacional	Wilton Pereira Sampaio	FIFA	36.4493	30	42	7	2	56	54	1	2	2.8	3.8	4.26	0	0	3	2	0	0
2018	Chapecoense	Palmeiras	Ricardo Marques Ribeiro	FIFA	38.9808	24	37	16	4	38	63	2	4	3.76	3.1	2.27	0	0	4	4	0	0
2018	Bahia	Sport	Marcelo Aparecido Ribeiro de Souza	CBF	45.6438	25	23	16	18	50	45	1	2	1.69	3.71	5.64	0	0	1	1	0	0
2018	Botafogo	Cruzeiro	Raphael Claus	FIFA	38.7616	25	31	13	7	53	59	5	1	3.11	3.5	2.58	0	0	3	3	0	0
2018	Ceará	Corinthians	Rodolpho Toski Marques	FIFA	31.1781	20	30	19	8	48	41	2	1	2.33	3.3	3.59	0	0	6	2	0	0
2018	Paraná	Chapecoense	Bruno Arleu de Araujo	CBF	35.3178	15	24	20	17	62	42	4	2	2.46	2.9	3.5	0	0	2	2	0	0
2018	Palmeiras	Athletico Paranaense	Marcelo de Lima Henrique	MTR	46.7973	40	27	4	10	67	50	4	3	1.56	3.8	7.38	1	0	2	3	0	0
2018	Internacional	Flamengo	Ricardo Marques Ribeiro	FIFA	38.9808	43	41	2	3	56	52	2	7	2.8	3.8	4.29	0	0	4	1	0	0
2018	Atlético	São Paulo	Anderson Daronco	FIFA	37.4274	35	46	6	1	48	64	0	4	2.11	3.42	3.68	0	0	3	1	0	0
2018	Fluminense	Vitória	Jean Pierre Goncalves Lima	CBF	38.9123	40	25	11	14	50	68	1	2	1.75	3.55	5.3	0	0	1	1	0	0
2018	Santos	Grêmio	Wilton Pereira Sampaio	FIFA	36.4493	28	40	9	5	43	50	1	1	2.63	2.89	3.17	0	0	2	1	0	0
2018	America Fc	Vasco da Gama	Heber Roberto Lopes	MTR	45.9151	26	25	12	15	54	62	6	6	2.71	3.6	2.91	0	1	1	1	0	0
2018	Sport	Cruzeiro	Vinicius Gonçalves Dias Araujo	CBF	39.8	23	32	19	7	46	62	2	1	3.63	2.95	2.37	0	0	3	1	0	0
2018	São Paulo	Bahia	Andre Luiz de Freitas Castro	MTR	44.011	46	28	1	12	65	51	4	1	1.71	3.41	6.16	0	0	3	2	0	0
2018	Flamengo	Chapecoense	Leandro Bizzio Marinho	CBF	39	41	25	4	17	53	44	7	2	1.52	3.96	7.47	1	0	2	2	0	0
2018	Internacional	Grêmio	Pericles Bassols Pegado Cortez	FIFA	43	46	41	2	5	60	51	2	1	2.58	2.81	3.39	0	0	3	4	0	0
2018	Palmeiras	Corinthians	Jean Pierre Goncalves Lima	CBF	38.9123	43	30	3	8	69	43	4	1	1.6	3.75	6.87	0	0	2	3	0	0
2018	America Fc	Ceará	Daniel Nobre Bins	CBF	40.6247	29	23	10	18	55	54	6	2	1.98	3.31	4.33	0	0	1	1	0	0
2018	Fluminense	Botafogo	Leandro Pedro Vuaden	MTR	42.9534	41	26	11	14	51	56	1	5	2.55	3.6	3.13	0	0	4	3	0	0
2018	Vitória	Vasco da Gama	Paulo Roberto Alves Junior	CBF	35.2603	26	25	15	16	69	63	2	6	2.3	1.3	3.42	0	0	3	2	1	1
2018	Paraná	Santos	Dewson Fernando Freitas da Silva	FIFA	37.2822	16	29	20	9	64	45	4	1	3.57	3.2	2.33	0	0	4	3	0	0
2018	Atlético	Athletico Paranaense	Luiz Flavio de Oliveira	FIFA	40.9945	38	27	6	13	51	53	0	3	1.98	3.29	4.37	0	0	4	6	0	1
2018	Grêmio	Paraná	Igor Junio Benevenuto de Oliveira	CBF	37.5123	41	16	6	20	55	68	1	4	1.56	3.85	7.45	1	0	1	1	0	0
2018	Ceará	Vitória	Marcelo Aparecido Ribeiro de Souza	CBF	45.6438	24	29	19	12	55	72	2	3	1.94	3.29	4.42	0	0	2	4	0	0
2018	Vasco da Gama	Flamengo	Luiz Flavio de Oliveira	FIFA	40.9945	25	44	16	4	65	55	7	7	5.35	3.63	1.73	0	0	3	2	0	1
2018	Botafogo	America Fc	Rodrigo Batista Raposo	FIFA	38	26	30	15	11	59	56	5	6	1.68	3.61	5.95	0	0	1	1	1	1
2018	Santos	São Paulo	Ricardo Marques Ribeiro	FIFA	38.9808	32	49	8	1	48	68	1	4	2.42	3.6	3.36	0	0	6	3	0	0
2018	Cruzeiro	Atlético	Rafael Traci	CBF	36.7699	33	41	7	5	63	55	1	0	2.9	3.1	2.71	0	0	3	1	0	0
2018	Bahia	Palmeiras	Heber Roberto Lopes	MTR	45.9151	28	46	13	3	53	71	1	4	3.8	3.6	2.59	0	0	1	2	0	0
2018	Athletico Paranaense	Fluminense	Andre Luiz de Freitas Castro	MTR	44.011	27	31	14	9	59	56	4	1	1.64	3.84	5.92	0	0	3	2	0	0
2018	Corinthians	Sport	Rodrigo D'alonso Ferreira	CBF	35	30	24	10	18	46	49	1	2	1.66	3.64	6.26	0	1	2	1	0	0
2018	Chapecoense	Internacional	Wagner do Nascimento Magalhaes	FIFA	38.9699	25	49	17	2	46	63	2	2	3.79	3.6	2.21	1	1	4	3	0	1
2018	São Paulo	America Fc	Wilton Pereira Sampaio	FIFA	36.4493	50	30	1	12	71	57	4	7	1.42	4.24	9.48	0	0	1	1	0	0
2018	Grêmio	Ceará	Dewson Fernando Freitas da Silva	FIFA	37.2822	44	27	5	17	56	57	1	2	1.36	4.39	11.5	0	0	3	1	0	0
2018	Flamengo	Atlético	Rodolpho Toski Marques	FIFA	31.1781	45	42	4	6	57	56	8	0	1.86	3.42	4.78	0	0	2	2	0	0
2018	Athletico Paranaense	Paraná	Raphael Claus	FIFA	38.7616	30	16	11	20	62	69	4	4	1.52	4.24	7.2	0	0	0	4	0	0
2018	Corinthians	Internacional	Eduardo Tomaz de Aquino Valadao	FIFA	40	33	49	9	2	48	66	1	3	2.77	2.9	3.1	0	0	0	2	0	0
2018	Vitória	Botafogo	Vinicius Gonçalves Dias Araujo	CBF	39.8	29	29	14	13	76	60	3	6	2.79	3.9	2.81	0	0	1	4	0	0
2018	Sport	Palmeiras	Paulo Roberto Alves Junior	CBF	35.2603	24	47	19	3	50	73	2	4	4.56	3.45	1.9	0	0	2	2	0	0
2018	Cruzeiro	Santos	Braulio da Silva Machado	FIFA	39.0658	34	33	7	8	66	54	1	1	2.49	2.97	3.34	0	0	2	2	0	0
2018	Chapecoense	Fluminense	Anderson Daronco	FIFA	37.4274	28	31	16	10	50	58	2	1	2.25	3.9	3.69	0	0	3	3	1	0
2018	Vasco da Gama	Bahia	Leandro Pedro Vuaden	MTR	42.9534	26	29	18	15	68	54	7	1	2.8	3.34	3.88	1	0	5	2	0	1
2018	Fluminense	Grêmio	Raphael Claus	FIFA	38.7616	47	47	8	5	59	59	1	1	2.86	3	2.75	0	0	1	2	0	0
2018	America Fc	Corinthians	Marcelo de Lima Henrique	MTR	46.7973	31	34	13	9	58	48	7	1	2.41	2.91	3.46	0	0	0	1	0	0
2018	Bahia	Flamengo	Igor Junio Benevenuto de Oliveira	CBF	37.5123	29	48	14	4	56	59	2	8	2.76	3.11	2.74	0	0	2	1	0	0
2018	Palmeiras	Cruzeiro	Dewson Fernando Freitas da Silva	FIFA	37.2822	50	37	3	7	75	68	4	1	1.6	3.67	6.67	1	1	5	6	0	0
2018	Internacional	Vitória	Savio Pereira Sampaio	CBF	32.9973	50	29	2	16	68	77	3	3	1.31	5.15	10.21	1	0	3	6	0	1
2018	Atlético	Sport	Leandro Bizzio Marinho	CBF	39	42	24	6	19	58	52	0	2	1.35	4.67	9.11	1	0	1	4	0	1
2018	Santos	Athletico Paranaense	Caio Max Augusto Vieira	CBF	36.1178	33	33	11	10	56	62	1	4	1.95	3.27	4.35	1	0	2	5	0	0
2018	Botafogo	São Paulo	Rafael Traci	CBF	36.7699	32	51	12	1	64	72	6	4	2.72	3.9	2.79	0	0	1	2	0	0
2018	Ceará	Chapecoense	Wilton Pereira Sampaio	FIFA	36.4493	27	28	18	17	58	53	2	3	2.13	2.96	4.17	0	0	4	5	0	0
2018	Paraná	Vasco da Gama	Flavio Rodrigues de Souza	CBF	37.8658	16	29	20	15	73	73	4	7	2.91	2.88	2.75	0	1	1	0	0	1
2018	Sport	Internacional	Andre Luiz de Freitas Castro	MTR	44.011	24	53	19	1	56	71	3	3	4.2	3.33	1.95	0	0	4	1	0	0
2018	Corinthians	Flamengo	Paulo Roberto Alves Junior	CBF	35.2603	35	49	9	5	49	60	1	8	3	2.88	2.71	0	0	2	1	0	0
2018	Vitória	Santos	Daniel Nobre Bins	CBF	40.6247	29	36	17	8	83	58	4	1	3.76	3.23	2.12	0	0	3	2	1	0
2018	Athletico Paranaense	America Fc	Raphael Claus	FIFA	38.7616	33	32	11	13	67	58	4	7	1.44	4.2	7.98	0	0	3	3	0	0
2018	Chapecoense	Atlético	Luiz Flavio de Oliveira	FIFA	40.9945	28	45	18	6	58	59	3	0	2.88	3.2	2.7	0	0	3	3	0	0
2018	São Paulo	Palmeiras	Wilton Pereira Sampaio	FIFA	36.4493	52	53	3	2	74	80	4	4	2.67	2.94	2.99	0	0	2	3	0	0
2018	Grêmio	Bahia	Rodolpho Toski Marques	FIFA	31.1781	50	30	4	14	61	58	1	2	1.35	4.57	9.8	1	0	2	4	0	1
2018	Fluminense	Paraná	Marcelo Aparecido Ribeiro de Souza	CBF	45.6438	50	17	10	20	61	74	1	4	1.5	3.78	8.29	0	0	1	2	0	0
2018	Botafogo	Vasco da Gama	Ricardo Marques Ribeiro	FIFA	38.9808	33	30	12	16	65	73	6	8	2.16	3.9	3.79	0	0	3	2	0	0
2018	Cruzeiro	Ceará	Flavio Rodrigues de Souza	CBF	37.8658	37	30	7	15	74	62	1	2	1.63	3.63	6.29	0	0	1	3	0	0
2018	Flamengo	Fluminense	Wilton Pereira Sampaio	FIFA	36.4493	52	37	3	9	61	63	8	1	1.71	3.55	5.39	0	0	2	3	0	0
2018	Santos	Corinthians	Pericles Bassols Pegado Cortez	FIFA	43	39	35	7	11	60	51	1	1	1.47	3.87	7.94	0	0	3	3	0	0
2018	Bahia	Paraná	Jean Pierre Goncalves Lima	CBF	38.9123	31	17	15	20	62	76	3	4	1.38	4.31	10.25	0	0	3	3	0	0
2018	Chapecoense	Vitória	Leandro Pedro Vuaden	MTR	42.9534	31	29	17	18	61	86	3	5	1.83	3.23	5.16	0	0	3	2	0	0
2018	Palmeiras	Grêmio	Ricardo Marques Ribeiro	FIFA	38.9808	56	51	1	5	83	63	4	1	1.9	3.12	4.85	0	0	4	2	0	0
2018	Internacional	São Paulo	Braulio da Silva Machado	FIFA	39.0658	53	52	2	4	72	76	3	4	1.92	1.3	4.63	1	0	0	4	0	1
2018	Vasco da Gama	Cruzeiro	Marcelo Aparecido Ribeiro de Souza	CBF	45.6438	31	37	16	8	75	75	8	1	2.17	3.9	3.77	0	0	6	2	0	1
2018	Athletico Paranaense	Sport	Wagner Reway	FIFA	37.074	36	27	10	19	70	60	4	3	1.33	4.82	9.54	1	0	0	3	0	0
2018	Atlético	America Fc	Flavio Rodrigues de Souza	CBF	37.8658	45	32	6	14	62	61	0	7	1.58	3.85	6.28	0	0	1	0	0	0
2018	Ceará	Botafogo	Raphael Claus	FIFA	38.7616	33	34	13	12	65	68	2	6	2.16	3.17	3.68	0	0	1	3	0	0
2018	Botafogo	Bahia	Anderson Daronco	FIFA	37.4274	35	34	12	15	71	65	6	3	2.34	2.98	3.5	0	0	2	1	0	0
2018	America Fc	Grêmio	Luiz Flavio de Oliveira	FIFA	40.9945	33	51	16	5	61	65	7	1	2.77	2.96	2.87	0	1	0	0	0	0
2018	São Paulo	Athletico Paranaense	Pericles Bassols Pegado Cortez	FIFA	43	52	39	4	8	80	70	5	4	2.16	3.6	3.88	0	0	3	2	0	0
2018	Sport	Vasco da Gama	Wilton Pereira Sampaio	FIFA	36.4493	27	34	19	14	63	81	3	8	2.71	3.13	2.77	0	0	0	3	0	0
2018	Vitória	Corinthians	Rafael Traci	CBF	36.7699	32	35	17	11	88	54	5	1	2.44	2.93	3.36	0	0	1	2	0	0
2018	Fluminense	Atlético	Jean Pierre Goncalves Lima	CBF	38.9123	51	46	10	6	65	63	1	0	2.48	3.17	3.4	0	0	2	2	1	0
2018	Palmeiras	Ceará	Andre Luiz de Freitas Castro	MTR	44.011	59	34	1	13	87	66	4	2	1.41	4.14	9.71	1	0	5	2	1	0
2018	Cruzeiro	Chapecoense	Raphael Claus	FIFA	38.7616	37	31	9	18	77	64	2	3	1.58	3.8	6.5	0	0	2	1	0	0
2018	Paraná	Flamengo	Braulio da Silva Machado	FIFA	39.0658	17	55	20	3	79	63	4	8	7.71	3.84	1.52	0	0	1	0	1	0
2018	Internacional	Santos	Ricardo Marques Ribeiro	FIFA	38.9808	56	42	2	7	72	63	3	1	1.82	3.33	5.4	0	0	1	3	0	0
2018	Vitória	São Paulo	Leandro Pedro Vuaden	MTR	42.9534	33	53	17	4	89	83	5	5	3.21	3.27	2.33	0	0	1	2	0	0
2018	Vasco da Gama	Internacional	Igor Junio Benevenuto de Oliveira	CBF	37.5123	34	57	15	3	84	73	8	3	3.8	3.25	2.41	1	0	3	6	0	0
2018	Santos	Fluminense	Heber Roberto Lopes	MTR	45.9151	43	40	7	8	66	68	1	2	1.35	4.52	9.87	1	0	2	3	0	0
2018	Grêmio	Sport	Dewson Fernando Freitas da Silva	FIFA	37.2822	52	30	5	19	65	63	1	3	1.64	3.81	5.69	0	0	2	2	0	0
2018	Corinthians	Bahia	Pericles Bassols Pegado Cortez	FIFA	43	36	37	12	11	56	66	1	3	2.1	3	4.21	0	1	3	3	0	0
2018	Flamengo	Palmeiras	Rafael Traci	CBF	36.7699	58	62	2	1	63	92	8	5	2.16	3.1	3.81	0	0	2	5	0	0
2018	Chapecoense	America Fc	Wilton Pereira Sampaio	FIFA	36.4493	31	34	18	14	65	61	3	7	2.2	3.8	4.34	0	0	3	4	0	0
2018	Cruzeiro	Paraná	Marcelo de Lima Henrique	MTR	46.7973	40	17	9	20	79	80	2	5	1.79	3.8	5.16	1	0	0	2	0	0
2018	Athletico Paranaense	Botafogo	Marcelo Aparecido Ribeiro de Souza	CBF	45.6438	40	35	10	13	72	73	4	6	2.31	3.51	2.91	0	1	2	5	0	0
2018	Ceará	Atlético	Wagner Reway	FIFA	37.074	34	46	16	6	68	65	2	0	2.42	3.13	3.18	0	0	2	4	0	0
2018	Atlético	Grêmio	Wagner do Nascimento Magalhaes	FIFA	38.9699	46	52	6	5	69	67	0	1	1.2	3.19	3.61	0	0	3	2	0	0
2018	Fluminense	Vasco da Gama	Luiz Flavio de Oliveira	FIFA	40.9945	52	35	10	14	67	87	1	8	2.8	3.8	2.72	0	1	2	3	0	0
2018	Palmeiras	Santos	Braulio da Silva Machado	FIFA	39.0658	63	46	1	7	97	68	5	1	1.94	3.23	4.46	0	0	3	5	0	1
2018	Paraná	Vitória	Raphael Claus	FIFA	38.7616	17	33	20	19	82	90	5	5	3.25	3.4	2.43	0	0	3	4	0	1
2018	America Fc	Cruzeiro	Heber Roberto Lopes	MTR	45.9151	34	43	17	8	65	79	7	2	4.5	2.98	2.15	1	1	3	1	0	0
2018	São Paulo	Flamengo	Wilton Pereira Sampaio	FIFA	36.4493	56	59	4	2	85	65	5	8	2.83	3.8	2.7	0	0	2	1	0	0
2018	Botafogo	Corinthians	Leandro Pedro Vuaden	MTR	42.9534	35	39	15	11	78	59	6	1	2.5	3.12	4.14	0	0	1	2	0	0
2018	Bahia	Chapecoense	Flavio Rodrigues de Souza	CBF	37.8658	37	34	13	16	69	68	3	3	1.69	3.44	6.1	0	0	1	1	0	0
2018	Internacional	Athletico Paranaense	Rodrigo D'alonso Ferreira	CBF	35	58	43	3	9	79	74	3	4	1.53	3.92	7.17	1	0	2	3	0	0
2018	Sport	Ceará	Anderson Daronco	FIFA	37.4274	33	37	18	12	65	70	3	2	2.23	3.8	3.64	0	0	2	3	0	0
2018	America Fc	Paraná	Wagner Reway	FIFA	37.074	34	18	18	20	68	85	7	5	1.48	3.92	8.7	0	0	3	1	1	1
2018	Corinthians	São Paulo	Rodolpho Toski Marques	FIFA	31.1781	39	57	12	4	61	87	1	5	2.54	2.97	3.13	0	0	1	3	0	0
2018	Botafogo	Flamengo	Braulio da Silva Machado	FIFA	39.0658	38	60	14	3	79	66	6	8	4.1	3.44	1.96	0	0	4	6	0	0
2018	Athletico Paranaense	Cruzeiro	Anderson Daronco	FIFA	37.4274	43	46	9	8	77	80	4	2	2.9	3.17	3.94	0	0	4	7	0	0
2018	Atlético	Palmeiras	Wilton Pereira Sampaio	FIFA	36.4493	46	66	6	1	72	100	0	5	2.62	3.17	2.86	0	1	3	2	0	0
2018	Grêmio	Vasco da Gama	Raphael Claus	FIFA	38.7616	55	38	5	13	69	90	1	8	1.39	4.52	8.63	0	0	2	4	0	0
2018	Ceará	Internacional	Dewson Fernando Freitas da Silva	FIFA	37.2822	37	61	15	2	73	81	2	3	2.8	2.96	2.83	0	0	2	5	0	0
2018	Vitória	Bahia	Luiz Flavio de Oliveira	FIFA	40.9945	34	40	19	11	94	70	6	3	2.79	3.5	2.76	0	0	3	4	0	0
2018	Fluminense	Sport	Flavio Rodrigues de Souza	CBF	37.8658	55	36	10	16	69	67	1	3	1.9	3.43	4.33	0	0	0	2	0	0
2018	Santos	Chapecoense	Rafael Traci	CBF	36.7699	46	34	7	17	73	69	2	3	1.61	3.66	6.21	0	0	2	1	0	0
2018	Vasco da Gama	Athletico Paranaense	Leandro Pedro Vuaden	MTR	42.9534	38	46	15	8	94	81	8	4	3	3.6	2.56	1	0	1	0	0	0
2018	Paraná	Atlético	Wagner do Nascimento Magalhaes	FIFA	38.9699	21	47	20	6	86	75	6	0	6.76	3.93	1.54	0	1	3	3	2	0
2018	Bahia	Ceará	Raphael Claus	FIFA	38.7616	41	38	11	14	74	75	3	2	1.8	3.26	5.38	0	0	2	3	0	0
2018	Palmeiras	Fluminense	Braulio da Silva Machado	FIFA	39.0658	67	41	1	10	102	73	5	2	1.36	4.66	9.41	0	0	6	5	0	1
2018	Cruzeiro	Corinthians	Jean Pierre Goncalves Lima	CBF	38.9123	46	40	9	13	87	62	2	1	2.5	3.6	4.27	0	0	2	2	0	1
2018	Sport	Vitória	Anderson Daronco	FIFA	37.4274	37	35	16	18	69	97	3	6	2.1	3.36	3.93	0	0	4	4	0	0
2018	Chapecoense	Botafogo	Luiz Flavio de Oliveira	FIFA	40.9945	37	41	17	12	70	83	3	6	2.13	3.7	3.94	0	0	1	2	0	0
2018	Flamengo	Santos	Paulo Roberto Alves Junior	CBF	35.2603	60	46	3	7	72	75	8	2	1.71	3.6	5.33	0	0	3	5	0	0
2018	São Paulo	Grêmio	Pericles Bassols Pegado Cortez	FIFA	43	58	58	5	4	90	71	5	1	2.86	2.87	2.85	0	0	1	2	0	0
2018	Internacional	America Fc	Wilton Pereira Sampaio	FIFA	36.4493	62	34	2	19	86	71	3	8	1.35	4.54	9.32	0	0	1	2	0	0
2018	Vitória	Athletico Paranaense	Flavio Rodrigues de Souza	CBF	37.8658	36	47	18	8	101	81	6	4	2.75	3.3	2.63	1	0	3	3	1	0
2018	Corinthians	Vasco da Gama	Wilton Pereira Sampaio	FIFA	36.4493	40	39	13	14	64	95	2	8	1.75	3.45	5.35	0	0	2	1	0	0
2018	Atlético	Bahia	Marcelo Aparecido Ribeiro de Souza	CBF	45.6438	50	44	6	10	78	76	0	3	1.73	3.59	5.25	0	0	3	3	1	0
2018	Botafogo	Internacional	Rafael Traci	CBF	36.7699	44	65	11	2	85	87	6	3	2.94	2.92	2.74	0	0	2	4	0	2
2018	Sport	Flamengo	Raphael Claus	FIFA	38.7616	38	63	15	3	73	75	3	8	3.44	3.25	1.2	0	0	1	1	0	1
2018	America Fc	Santos	Dewson Fernando Freitas da Silva	FIFA	37.2822	34	46	19	9	73	80	8	2	3.42	3.3	2.35	0	0	6	1	0	0
2018	Paraná	Palmeiras	Bruno Arleu de Araujo	CBF	35.3178	21	70	20	1	89	108	8	5	21	7.79	1.14	0	1	4	2	0	0
2018	Grêmio	Chapecoense	Leandro Bizzio Marinho	CBF	39	59	37	4	17	73	71	1	3	1.46	4.9	7.87	0	0	2	2	0	0
2018	São Paulo	Cruzeiro	Heber Roberto Lopes	MTR	45.9151	59	49	5	7	91	89	5	2	1.93	3.6	4.9	0	0	2	2	0	0
2018	Fluminense	Ceará	Anderson Daronco	FIFA	37.4274	59	38	12	16	73	78	1	2	1.94	3.17	4.52	0	0	4	3	0	0
2018	Internacional	Atlético	Raphael Claus	FIFA	38.7616	65	53	3	6	91	81	5	1	1.78	3.54	4.79	1	0	1	2	0	0
2018	Santos	Botafogo	Heber Roberto Lopes	MTR	45.9151	46	47	10	9	81	87	2	6	1.94	1.3	4.5	0	0	2	2	0	0
2018	Cruzeiro	Vitória	Leandro Bizzio Marinho	CBF	39	49	36	8	19	91	104	2	7	1.67	3.8	5.38	1	0	2	1	0	0
2018	Athletico Paranaense	Corinthians	Marcelo de Lima Henrique	MTR	46.7973	50	43	7	12	84	66	4	2	1.43	4.32	7.83	0	0	2	4	0	0
2018	Flamengo	Grêmio	Braulio da Silva Machado	FIFA	39.0658	66	62	2	4	76	75	9	1	2.16	3.3	3.9	0	0	2	3	0	0
2018	Palmeiras	America Fc	Paulo Roberto Alves Junior	CBF	35.2603	71	37	1	17	110	79	5	8	1.27	5.25	12.5	0	0	0	6	0	0
2018	Vasco da Gama	São Paulo	Anderson Daronco	FIFA	37.4274	39	62	15	5	96	93	8	5	2.52	3.2	3.12	0	0	2	4	0	0
2018	Ceará	Paraná	Luiz Flavio de Oliveira	FIFA	40.9945	39	22	14	20	81	93	2	8	1.31	5	10.18	1	0	2	1	0	0
2018	Chapecoense	Sport	Leandro Pedro Vuaden	MTR	42.9534	37	38	18	16	73	74	3	3	1.85	1.3	5.5	1	0	2	1	0	0
2018	Bahia	Fluminense	Flavio Rodrigues de Souza	CBF	37.8658	44	42	11	13	79	82	3	3	1.62	3.69	6.38	0	0	2	1	0	0
2018	Santos	Atlético	Leandro Pedro Vuaden	MTR	42.9534	47	56	11	6	83	83	2	1	2.45	3.1	3.15	0	0	4	1	1	0
2018	Cruzeiro	Flamengo	Jean Pierre Goncalves Lima	CBF	38.9123	52	69	8	2	93	78	2	9	2.69	2.92	3	0	0	6	3	0	0
2018	Vitória	Grêmio	Raphael Claus	FIFA	38.7616	36	62	19	5	105	78	7	1	4.37	3.59	1.85	0	0	2	4	0	0
2018	Vasco da Gama	Palmeiras	Rafael Traci	CBF	36.7699	42	74	13	1	98	110	8	5	3.91	3.17	2.1	0	0	4	5	1	0
2018	Athletico Paranaense	Ceará	Leandro Bizzio Marinho	CBF	39	53	42	7	14	86	83	4	2	1.86	3.26	4.57	0	0	3	4	0	0
2018	America Fc	Bahia	Marcelo Aparecido Ribeiro de Souza	CBF	45.6438	37	47	18	10	85	81	8	3	2.1	3.1	4.35	0	0	2	2	0	1
2018	Corinthians	Chapecoense	Paulo Roberto Alves Junior	CBF	35.2603	43	40	12	16	70	75	2	3	2.4	2.97	4.47	0	0	2	1	0	0
2018	Internacional	Fluminense	Heber Roberto Lopes	MTR	45.9151	65	42	3	15	92	83	5	3	1.44	4.31	7.73	0	0	3	2	0	1
2018	São Paulo	Sport	Andre Luiz de Freitas Castro	MTR	44.011	62	38	4	17	97	75	5	3	1.4	4.5	8.49	0	0	2	3	0	1
2018	Botafogo	Paraná	Igor Junio Benevenuto de Oliveira	CBF	37.5123	48	22	9	20	89	94	6	8	1.29	5.15	10.25	0	0	1	3	0	0
2018	Atlético	Botafogo	Braulio da Silva Machado	FIFA	39.0658	56	51	6	9	84	90	1	6	1.33	5.21	9.18	0	0	4	3	0	0
2018	Flamengo	Athletico Paranaense	Flavio Rodrigues de Souza	CBF	37.8658	72	54	2	7	81	89	9	4	1.44	4.66	6.98	0	0	3	2	1	1
2018	Paraná	Internacional	Rodrigo Carvalhaes de Miranda	CBF	38.3918	22	68	20	3	97	95	8	5	4.94	3.42	1.81	0	0	1	2	1	0
2018	Chapecoense	São Paulo	Wilton Pereira Sampaio	FIFA	36.4493	41	63	16	4	76	99	3	5	2.29	3.15	3.4	0	0	0	3	0	0
2018	Bahia	Cruzeiro	Bruno Arleu de Araujo	CBF	35.3178	47	52	11	8	83	99	4	2	1.92	3.46	4.18	0	0	4	1	0	0
2018	Fluminense	America Fc	Rafael Traci	CBF	36.7699	63	40	14	17	82	87	1	8	2.17	1.3	3.61	0	0	5	2	0	0
2018	Ceará	Vasco da Gama	Raphael Claus	FIFA	38.7616	43	42	13	15	87	102	2	9	2.35	2.95	3.52	0	0	3	2	1	0
2018	Sport	Santos	Anderson Daronco	FIFA	37.4274	39	50	18	10	78	87	4	3	1.62	3.79	5.71	0	0	3	1	0	0
2018	Palmeiras	Vitória	Heber Roberto Lopes	MTR	45.9151	77	37	1	19	115	107	5	7	1.18	7.37	14.5	0	1	2	2	0	0
2018	Grêmio	Corinthians	Ricardo Marques Ribeiro	FIFA	38.9808	63	44	5	12	82	72	1	2	1.33	4.92	10.25	0	0	2	4	0	0
2019	São Paulo	Botafogo	Caio Max Augusto Vieira	CBF	37.1178	0	0	19	5	0	0	0	0	1.78	3.41	5.17	0	0	0	4	0	0
2019	Atlético Mineiro	Avaí	Rodolpho Toski Marques	FIFA	32.1781	0	0	2	3	0	0	0	0	1.56	4	6.38	1	0	0	1	0	0
2019	Chapecoense	Internacional	Raphael Claus	FIFA	39.7616	0	0	7	16	0	0	0	0	2.98	2.95	2.67	1	0	1	1	0	0
2019	Flamengo	Cruzeiro	Anderson Daronco	FIFA	38.4274	0	0	11	9	0	0	0	0	2.24	3.17	3.5	0	0	4	5	0	1
2019	Grêmio	Santos	Bruno Arleu de Araujo	CBF	36.3178	0	0	15	18	0	0	0	0	1.71	3.49	5.58	0	0	3	4	0	1
2019	Ceará	Csa	Adriano Milczvski	CBF	43.8712	0	0	6	10	0	0	0	0	1.87	3.38	4.64	0	0	0	0	0	1
2019	Bahia	Corinthians	Wilton Pereira Sampaio	FIFA	37.4493	0	0	4	8	0	0	0	0	2.25	3.09	3.58	0	0	1	4	0	0
2019	Athletico Paranaense	Vasco da Gama	Luiz Flavio de Oliveira	FIFA	41.9945	0	0	1	20	0	0	0	0	1.46	4.08	7.7	0	0	1	1	0	0
2019	Palmeiras	Fortaleza	Braulio da Silva Machado	FIFA	40.0658	0	0	17	13	0	0	0	0	1.38	4.56	8.85	0	0	1	2	0	0
2019	Fluminense	Goiás	Dewson Fernando Freitas da Silva	FIFA	38.2822	0	0	12	14	0	0	0	0	1.78	3.56	4.78	0	0	4	2	0	0
2019	Corinthians	Chapecoense	Ricardo Marques Ribeiro	FIFA	39.9808	0	3	11	6	4	1	0	0	1.65	3.5	6.17	0	0	2	1	0	0
2019	Csa	Palmeiras	Caio Max Augusto Vieira	CBF	37.1178	0	3	20	2	0	1	1	0	6.9	3.91	1.52	0	0	0	0	0	0
2019	Internacional	Flamengo	Flavio Rodrigues de Souza	CBF	38.8658	0	3	16	4	1	4	0	0	2.39	3.17	3.18	0	0	3	2	0	0
2019	Cruzeiro	Ceará	Wagner Reway	FIFA	38.074	0	3	15	1	5	0	1	0	1.46	4.19	7.36	0	0	1	0	0	0
2019	Avaí	Grêmio	Wagner do Nascimento Magalhaes	FIFA	39.9699	0	0	12	13	1	3	0	0	3.78	3.17	2.14	0	0	4	3	0	0
2019	Fortaleza	Athletico Paranaense	Marcelo de Lima Henrique	MTR	47.7973	0	3	19	3	2	1	0	0	3.51	3.13	2.25	0	0	3	3	0	0
2019	Vasco da Gama	Atlético Mineiro	Raphael Claus	FIFA	39.7616	0	3	18	8	1	0	0	0	3.19	3.33	2.31	0	0	0	0	0	0
2019	Goiás	São Paulo	Rafael Traci	CBF	37.7699	3	3	10	5	2	0	0	0	3.08	3.03	2.54	0	0	3	2	0	1
2019	Santos	Fluminense	Wilton Pereira Sampaio	FIFA	37.4493	3	0	9	14	4	4	1	0	1.61	3.86	5.72	0	0	3	2	0	0
2019	Botafogo	Bahia	Luiz Flavio de Oliveira	FIFA	41.9945	0	3	17	7	4	1	0	0	2.31	3.08	3.41	0	0	3	0	0	0
2019	Vasco da Gama	Corinthians	Rodrigo Dalonso Ferreira	CBF	36.5233	0	3	20	10	1	6	0	0	3.17	3.1	2.44	1	0	2	1	0	0
2019	Palmeiras	Internacional	Wagner do Nascimento Magalhaes	FIFA	39.9699	4	3	4	13	1	4	0	0	1.64	3.71	5.99	0	0	2	5	0	0
2019	Ceará	Atlético Mineiro	Flavio Rodrigues de Souza	CBF	38.8658	3	6	5	2	0	0	0	0	2.35	3.21	3.21	0	0	0	1	0	0
2019	Chapecoense	Athletico Paranaense	Vinicius Gonçalves Dias Araujo	CBF	40.8	3	3	8	6	2	4	0	0	2.52	3.07	3.06	0	0	1	3	0	0
2019	São Paulo	Flamengo	Ricardo Marques Ribeiro	FIFA	39.9808	6	3	1	7	2	6	1	0	2.01	3.39	3.92	0	0	1	7	0	0
2019	Cruzeiro	Goiás	Rodrigo Carvalhaes de Miranda	CBF	39.3918	3	3	14	11	6	5	1	0	1.39	4.46	9	0	0	2	1	0	1
2019	Botafogo	Fortaleza	Wagner Reway	FIFA	38.074	3	3	12	15	7	5	0	0	1.81	3.62	4.61	0	0	0	2	0	0
2019	Csa	Santos	Rodolpho Toski Marques	FIFA	32.1781	1	6	18	3	0	7	1	1	4.59	3.42	1.86	0	0	1	4	0	0
2019	Bahia	Avaí	Bruno Arleu de Araujo	CBF	36.3178	3	1	9	16	1	5	0	0	1.64	3.74	5.88	0	0	1	2	0	0
2019	Grêmio	Fluminense	Raphael Claus	FIFA	39.7616	1	0	17	19	6	6	0	0	1.58	3.83	6.49	0	1	2	1	0	0
2019	Fluminense	Botafogo	Marcelo Aparecido Ribeiro de Souza	CBF	46.6438	3	6	13	6	7	7	0	0	1.99	3.29	4.13	0	0	4	5	0	0
2019	Corinthians	Grêmio	Marcelo de Lima Henrique	MTR	47.7973	4	1	11	18	7	8	0	0	2.92	2.97	2.71	0	0	2	4	0	0
2019	Goiás	Ceará	Caio Max Augusto Vieira	CBF	37.1178	3	3	14	12	6	0	1	0	2.13	3.18	3.79	0	0	2	2	0	0
2019	Flamengo	Chapecoense	Jean Pierre Goncalves Lima	CBF	39.9123	4	4	9	10	13	3	0	0	1.43	4.32	7.96	0	0	2	3	0	0
2019	Santos	Vasco da Gama	Paulo Roberto Alves Junior	CBF	36.2603	7	1	4	20	11	3	1	0	1.42	4.71	7.29	0	0	2	4	0	1
2019	Atlético Mineiro	Palmeiras	Anderson Daronco	FIFA	38.4274	9	7	1	2	1	3	0	0	2.85	3.22	2.55	0	0	1	3	0	0
2019	Internacional	Cruzeiro	Raphael Claus	FIFA	39.7616	3	6	15	7	9	8	0	1	2.02	3.21	4.12	0	0	0	0	0	1
2019	Fortaleza	São Paulo	Wilton Pereira Sampaio	FIFA	37.4493	3	7	16	3	7	3	0	1	2.88	3.1	2.64	0	0	2	2	0	0
2019	Avaí	Csa	Dewson Fernando Freitas da Silva	FIFA	38.2822	1	2	19	17	7	1	0	1	1.71	3.54	5.46	0	0	1	2	0	0
2019	Athletico Paranaense	Bahia	Savio Pereira Sampaio	CBF	33.9973	4	6	8	5	7	2	0	0	1.85	3.44	4.62	0	0	2	3	0	0
2019	Fluminense	Cruzeiro	Flavio Rodrigues de Souza	CBF	38.8658	3	6	15	11	11	8	0	2	2.58	3.03	2.98	0	0	3	2	0	0
2019	Atlético Mineiro	Flamengo	Paulo Roberto Alves Junior	CBF	36.2603	9	7	4	7	2	15	0	0	2.85	3.22	2.55	0	0	3	1	1	0
2019	Palmeiras	Santos	Rafael Traci	CBF	37.7699	10	10	1	2	6	13	0	1	1.71	3.64	5.25	0	0	2	4	0	0
2019	São Paulo	Bahia	Daniel Nobre Bins	CBF	41.6247	10	6	3	8	5	5	1	0	1.79	3.35	5.09	0	0	1	3	1	0
2019	Athletico Paranaense	Corinthians	Wagner do Nascimento Magalhaes	FIFA	39.9699	7	5	6	12	9	9	0	0	2.39	2.93	3.41	0	0	1	4	0	0
2019	Chapecoense	Fortaleza	Thiago Duarte Peixoto	CBF	40.2493	4	3	13	16	6	9	0	0	2.33	3.04	3.41	0	0	1	1	0	0
2019	Goiás	Botafogo	Rodolpho Toski Marques	FIFA	32.1781	6	9	10	5	8	12	1	0	2.21	3.18	3.5	0	0	1	3	0	0
2019	Internacional	Csa	Rodrigo Carvalhaes de Miranda	CBF	39.3918	6	3	9	17	9	3	0	1	1.23	5.6	14.25	0	0	2	3	0	0
2019	Vasco da Gama	Avaí	Ricardo Marques Ribeiro	FIFA	39.9808	1	2	20	19	7	8	1	0	1.71	3.59	5.2	0	0	1	3	0	0
2019	Ceará	Grêmio	Igor Junio Benevenuto de Oliveira	CBF	38.5123	3	2	14	18	2	12	0	0	2.96	3	2.62	0	0	3	7	0	0
2019	Botafogo	Palmeiras	Paulo Roberto Alves Junior	CBF	36.2603	9	13	7	1	15	8	0	0	8.31	4.27	1.41	0	1	11	0	0	0
2019	Grêmio	Atlético Mineiro	Rafael Traci	CBF	37.7699	2	12	19	2	19	5	0	1	1.65	3.81	5.51	0	0	1	4	0	0
2019	Santos	Internacional	Rodolpho Toski Marques	FIFA	32.1781	10	9	4	5	17	11	1	0	1.85	3.55	4.34	0	0	7	6	0	0
2019	Flamengo	Athletico Paranaense	Daniel Nobre Bins	CBF	41.6247	7	7	9	10	16	10	0	0	1.4	4.39	8.18	1	1	4	3	0	0
2019	Cruzeiro	Chapecoense	Dewson Fernando Freitas da Silva	FIFA	38.2822	6	4	15	16	10	7	2	0	1.38	4.28	9.63	0	0	1	3	0	0
2019	Fortaleza	Vasco da Gama	Anderson Daronco	FIFA	38.4274	6	2	14	20	10	8	0	1	1.9	3.34	4.38	0	1	1	2	0	0
2019	Corinthians	São Paulo	Flavio Rodrigues de Souza	CBF	38.8658	8	11	8	3	13	6	0	2	2.38	2.89	3.58	0	0	3	4	0	0
2019	Bahia	Fluminense	Igor Junio Benevenuto de Oliveira	CBF	38.5123	7	6	11	13	8	14	0	0	1.96	3.29	4.16	1	1	2	4	0	1
2019	Avaí	Ceará	Rodrigo Carvalhaes de Miranda	CBF	39.3918	3	6	17	12	11	5	0	0	2.53	2.91	3.19	0	0	4	4	0	0
2019	Csa	Goiás	Edina Alves Batista	FIFA	39.4164	3	9	18	6	6	9	1	1	2.71	2.91	2.93	0	0	3	1	0	0
2019	Flamengo	Fortaleza	Rodrigo Dalonso Ferreira	CBF	36.5233	10	7	6	14	20	11	0	0	1.45	4.19	7.38	0	0	1	0	0	0
2019	Bahia	Grêmio	Dewson Fernando Freitas da Silva	FIFA	38.2822	10	5	8	18	10	20	0	0	2.42	2.96	3.3	1	0	1	2	0	0
2019	Botafogo	Vasco da Gama	Vinicius Gonçalves Dias Araujo	CBF	40.8	9	3	11	20	26	10	0	1	2.26	3.21	3.33	0	0	2	3	0	0
2019	Athletico Paranaense	Fluminense	Wagner Reway	FIFA	38.074	7	6	12	15	13	18	0	1	1.66	3.8	5.3	0	0	1	3	0	1
2019	Ceará	Santos	Ricardo Marques Ribeiro	FIFA	39.9808	9	11	9	5	9	24	0	1	2.7	3.21	2.7	0	0	2	1	0	0
2019	São Paulo	Cruzeiro	Braulio da Silva Machado	FIFA	40.0658	11	6	4	16	10	11	2	2	2.3	2.96	3.54	0	0	3	3	1	0
2019	Internacional	Avaí	Rodrigo Nunes de Sa	CBF	40.2055	10	3	7	19	17	15	0	0	1.42	4.12	8.12	0	0	0	0	0	0
2019	Chapecoense	Palmeiras	Rodolpho Toski Marques	FIFA	32.1781	7	16	13	1	10	8	0	0	6.01	3.55	1.64	1	0	2	5	0	0
2019	Atlético Mineiro	Csa	Diego Pombo Lopez	CBF	32.8384	12	6	2	17	9	9	1	1	1.42	4.19	7.57	1	0	0	3	0	0
2019	Corinthians	Goiás	Bruno Arleu de Araujo	CBF	36.3178	11	9	3	10	16	10	0	1	1.53	3.87	6.94	1	0	1	2	0	1
2019	Vasco da Gama	Internacional	Heber Roberto Lopes	MTR	46.9151	3	13	20	5	13	17	1	0	3.05	3.04	2.51	0	0	0	1	0	0
2019	Palmeiras	Athletico Paranaense	Rodrigo Dalonso Ferreira	CBF	36.5233	19	10	1	10	13	14	0	0	1.56	3.85	6.38	1	0	2	4	0	0
2019	Grêmio	Fortaleza	Savio Pereira Sampaio	CBF	33.9973	5	7	18	14	22	11	0	0	1.46	4.11	7.42	0	0	1	4	0	1
2019	Cruzeiro	Corinthians	Marcelo de Lima Henrique	MTR	47.7973	7	14	15	9	14	17	2	0	1.94	3.18	4.5	0	0	1	1	0	0
2019	Ceará	Bahia	Thiago Duarte Peixoto	CBF	40.2493	9	13	11	6	11	11	0	0	2.57	2.91	3.13	0	0	2	2	0	0
2019	Avaí	São Paulo	Caio Max Augusto Vieira	CBF	37.1178	3	12	19	8	15	13	0	3	2.99	2.85	2.71	0	0	5	2	0	0
2019	Santos	Atlético Mineiro	Dewson Fernando Freitas da Silva	FIFA	38.2822	14	15	3	2	25	9	1	1	1.75	3.76	4.61	1	0	2	2	0	0
2019	Fluminense	Flamengo	Wagner do Nascimento Magalhaes	FIFA	39.9699	6	13	16	4	21	21	2	0	4.58	3.61	1.78	0	0	2	3	0	0
2019	Csa	Botafogo	Jean Pierre Goncalves Lima	CBF	39.9123	6	12	17	7	12	28	1	0	2.95	2.98	2.65	0	0	2	1	0	0
2019	Goiás	Chapecoense	Igor Junio Benevenuto de Oliveira	CBF	38.5123	9	7	12	13	12	12	2	0	1.88	3.31	4.5	2	0	2	0	0	1
2019	Botafogo	Grêmio	Marcelo Aparecido Ribeiro de Souza	CBF	46.6438	15	8	4	13	29	23	0	0	3.04	3.02	2.51	0	0	1	2	0	0
2019	Fortaleza	Cruzeiro	Heber Roberto Lopes	MTR	46.9151	7	8	17	14	15	15	1	2	3.17	2.97	2.5	0	0	1	6	1	0
2019	Santos	Corinthians	Wagner do Nascimento Magalhaes	FIFA	39.9699	17	15	2	10	27	18	1	0	1.69	3.48	5.65	0	0	4	4	0	0
2019	Internacional	Bahia	Paulo Roberto Alves Junior	CBF	36.2603	13	14	7	6	18	13	0	0	1.76	3.33	5.18	0	0	1	3	0	0
2019	Csa	Flamengo	Douglas Marques das Flores	CBF	33.3918	6	14	19	5	14	24	1	0	11.25	5.64	1.25	0	0	3	1	0	0
2019	Vasco da Gama	Ceará	Flavio Rodrigues de Souza	CBF	38.8658	6	10	18	12	13	13	1	0	2.27	3.11	3.42	0	0	0	2	0	0
2019	Palmeiras	Avaí	Marcelo de Lima Henrique	MTR	47.7973	22	4	1	20	15	20	0	0	1.22	5.65	14	0	0	1	1	0	0
2019	Chapecoense	Fluminense	Ricardo Marques Ribeiro	FIFA	39.9808	7	7	16	15	12	23	1	2	2.75	3.03	2.78	0	1	2	6	0	1
2019	Goiás	Athletico Paranaense	Rodrigo Carvalhaes de Miranda	CBF	39.3918	12	10	9	11	14	18	2	0	2.87	3.21	2.55	0	0	1	3	0	0
2019	Atlético Mineiro	São Paulo	Leandro Pedro Vuaden	MTR	43.9534	15	13	3	8	11	15	1	3	1.92	3.27	4.24	0	0	2	4	0	0
2019	Grêmio	Vasco da Gama	Rodolpho Toski Marques	FIFA	32.1781	11	9	11	15	25	13	0	1	1.6	3.83	6.14	0	1	2	6	0	0
2019	Fortaleza	Avaí	Thiago Duarte Peixoto	CBF	40.2493	10	4	14	20	16	21	2	0	1.98	3.12	4.44	0	0	2	2	0	0
2019	Bahia	Santos	Jean Pierre Goncalves Lima	CBF	39.9123	14	20	8	2	16	31	0	1	2.75	3.12	2.74	0	1	2	3	0	0
2019	São Paulo	Palmeiras	Bruno Arleu de Araujo	CBF	36.3178	14	25	9	1	19	16	3	0	3.78	2.83	2.32	0	0	3	3	0	0
2019	Flamengo	Goiás	Caio Max Augusto Vieira	CBF	37.1178	17	15	3	6	25	15	0	2	1.25	6.25	10.75	0	0	1	2	0	0
2019	Cruzeiro	Botafogo	Leandro Pedro Vuaden	MTR	43.9534	8	15	18	7	21	30	2	0	1.71	3.67	5.24	0	0	0	0	0	0
2019	Corinthians	Csa	Wagner Reway	FIFA	38.074	15	6	10	19	22	17	0	1	1.38	4.3	9.65	0	0	2	6	0	0
2019	Athletico Paranaense	Internacional	Braulio da Silva Machado	FIFA	40.0658	10	16	12	4	21	19	0	0	1.65	3.67	5.91	0	0	3	3	0	0
2019	Chapecoense	Atlético Mineiro	Marcelo Aparecido Ribeiro de Souza	CBF	46.6438	8	16	17	5	14	13	1	1	2.48	3.09	3.1	0	0	3	5	0	0
2019	Fluminense	Ceará	Douglas Marques das Flores	CBF	33.3918	8	10	16	13	29	15	3	0	1.67	3.59	5.83	0	0	2	2	0	0
2019	Vasco da Gama	Fluminense	Bruno Arleu de Araujo	CBF	36.3178	9	9	16	15	19	31	1	3	2.36	3.26	3.16	0	0	4	3	0	2
2019	Bahia	Cruzeiro	Luiz Flavio de Oliveira	FIFA	41.9945	14	9	11	17	18	21	0	2	1.71	3.51	5.5	0	0	2	1	1	0
2019	Internacional	Grêmio	Anderson Daronco	FIFA	38.4274	16	14	5	10	22	27	0	0	2.25	3.02	3.7	0	0	3	2	0	0
2019	Ceará	Palmeiras	Rodrigo Dalonso Ferreira	CBF	36.5233	11	26	14	1	17	19	0	0	4.99	3.29	1.83	0	0	3	2	0	0
2019	Csa	Athletico Paranaense	Ricardo Marques Ribeiro	FIFA	39.9808	6	13	19	12	23	24	1	0	3.42	3.25	2.23	0	0	2	1	0	0
2019	Botafogo	Santos	Heber Roberto Lopes	MTR	46.9151	16	23	6	2	30	34	0	1	3.42	3.15	2.29	0	0	2	3	1	1
2019	Atlético Mineiro	Fortaleza	Edina Alves Batista	FIFA	39.4164	19	13	4	13	18	18	1	2	1.57	4.1	6.1	1	1	1	4	0	1
2019	Corinthians	Flamengo	Leandro Pedro Vuaden	MTR	43.9534	18	20	8	3	24	26	0	0	3	2.67	2.67	1	0	1	4	0	1
2019	Avaí	Goiás	Rodolpho Toski Marques	FIFA	32.1781	4	15	20	7	23	17	0	2	2.04	3.17	4.17	0	0	5	2	0	0
2019	São Paulo	Chapecoense	Savio Pereira Sampaio	CBF	33.9973	15	8	9	18	22	17	3	1	1.48	3.94	7.21	0	0	1	3	0	0
2019	Palmeiras	Vasco da Gama	Ricardo Marques Ribeiro	FIFA	39.9808	26	12	1	15	21	23	0	1	1.46	4.27	7.52	1	0	1	4	0	0
2019	Fluminense	São Paulo	Anderson Daronco	FIFA	38.4274	9	18	17	5	34	23	5	3	2.42	3.1	3.13	0	1	1	3	0	0
2019	Cruzeiro	Athletico Paranaense	Rodrigo Carvalhaes de Miranda	CBF	39.3918	10	16	16	7	22	25	2	0	2.75	3.15	3.04	0	1	1	0	0	0
2019	Internacional	Ceará	Marcelo de Lima Henrique	MTR	47.7973	17	14	6	13	25	20	0	0	1.85	3.4	4.52	0	0	3	3	0	0
2019	Chapecoense	Bahia	Dewson Fernando Freitas da Silva	FIFA	38.2822	8	15	18	12	20	20	1	1	2.67	3	2.9	0	0	1	1	0	0
2019	Santos	Avaí	Wagner Reway	FIFA	38.074	26	5	2	20	37	28	2	0	1.31	4.89	11	0	0	3	2	0	0
2019	Flamengo	Botafogo	Raphael Claus	FIFA	39.7616	21	16	3	8	30	32	1	1	1.48	4.29	7.69	0	0	5	2	0	0
2019	Fortaleza	Corinthians	Wilton Pereira Sampaio	FIFA	37.4493	14	19	14	10	22	25	3	0	2.51	2.9	3.2	0	0	3	1	0	0
2019	Goiás	Atlético Mineiro	Luiz Flavio de Oliveira	FIFA	41.9945	16	20	9	4	19	19	2	1	2.64	3.3	2.73	0	0	1	0	0	0
2019	Csa	Grêmio	Caio Max Augusto Vieira	CBF	37.1178	6	15	19	11	25	29	1	0	5.8	3.46	1.65	0	0	4	2	0	0
2019	Ceará	Fortaleza	Heber Roberto Lopes	MTR	46.9151	14	14	13	14	23	25	0	3	2.29	3.06	3.45	0	1	3	1	0	1
2019	Fluminense	Internacional	Rodolpho Toski Marques	FIFA	32.1781	9	20	17	6	35	28	5	0	1.93	3.35	4.19	0	0	0	1	0	0
2019	Santos	Goiás	Rafael Traci	CBF	37.7699	29	17	1	9	40	20	2	2	1.25	6.06	10.75	0	0	3	4	0	0
2019	Bahia	Flamengo	Flavio Rodrigues de Souza	CBF	38.8658	16	24	12	3	21	35	1	1	2.85	3.14	2.57	0	0	1	1	1	0
2019	Avaí	Botafogo	Vinicius Furlan	CBF	40.3178	5	16	20	10	30	34	0	1	2.24	3.02	3.6	0	0	2	1	1	0
2019	Atlético Mineiro	Cruzeiro	Leandro Pedro Vuaden	MTR	43.9534	21	10	4	16	19	23	1	2	2	3.3	3.87	0	0	2	3	0	0
2019	Vasco da Gama	Csa	Marielson Alves Silva	CBF	37.074	13	7	15	19	27	29	1	1	1.58	3.81	6.05	0	0	4	1	0	0
2019	Corinthians	Palmeiras	Anderson Daronco	FIFA	38.4274	22	27	8	2	26	22	0	0	3.53	2.81	2.4	0	0	1	3	0	0
2019	Grêmio	Chapecoense	Felipe Fernandes de Lima	CBF	31.9151	16	9	11	18	31	21	0	1	1.27	5.23	11.75	0	0	4	3	0	0
2019	Athletico Paranaense	São Paulo	Daniel Nobre Bins	CBF	41.6247	19	21	7	5	25	26	0	3	2.01	3.13	4.13	0	0	3	3	0	0
2019	Ceará	Chapecoense	Rodrigo Carvalhaes de Miranda	CBF	39.3918	17	10	11	17	26	24	0	1	1.67	3.9	5.25	1	0	3	2	0	0
2019	São Paulo	Santos	Raphael Claus	FIFA	39.7616	24	32	6	1	29	43	3	2	2.58	3.05	3.02	1	0	5	1	0	0
2019	Flamengo	Grêmio	Braulio da Silva Machado	FIFA	40.0658	24	17	3	13	36	35	1	0	1.61	3.72	6.4	0	1	4	2	0	0
2019	Atlético Mineiro	Fluminense	Wilton Pereira Sampaio	FIFA	37.4493	24	12	4	16	21	35	1	5	1.81	3.6	4.62	0	0	4	3	0	1
2019	Internacional	Corinthians	Caio Max Augusto Vieira	CBF	37.1178	20	23	7	5	29	27	0	0	1.92	3.22	4.64	0	0	3	2	0	0
2019	Palmeiras	Bahia	Igor Junio Benevenuto de Oliveira	CBF	38.5123	28	19	2	10	25	22	0	2	1.39	4.32	9.8	0	2	7	4	1	1
2019	Botafogo	Athletico Paranaense	Douglas Marques das Flores	CBF	33.3918	19	19	9	8	35	28	1	0	2.16	3.42	3.42	1	0	3	1	0	0
2019	Avaí	Cruzeiro	Paulo Roberto Alves Junior	CBF	36.2603	5	10	20	18	32	26	1	2	3.16	3.04	2.49	1	0	4	2	1	1
2019	Goiás	Vasco da Gama	Jean Pierre Goncalves Lima	CBF	39.9123	17	14	12	15	24	31	2	1	2.27	3.16	3.44	0	0	4	4	0	1
2019	Csa	Fortaleza	Gilberto Rodrigues Castro Junior	CBF	39.0329	8	14	19	14	30	26	1	4	2.81	3.02	2.75	0	0	3	1	0	0
2019	Fortaleza	Internacional	Braulio da Silva Machado	FIFA	40.0658	17	21	12	8	27	32	4	0	2.21	3.13	3.51	0	0	2	2	0	1
2019	Corinthians	Botafogo	Rafael Traci	CBF	37.7699	24	22	6	7	29	38	0	1	1.62	3.47	6.54	0	0	2	3	0	0
2019	Vasco da Gama	Flamengo	Leandro Pedro Vuaden	MTR	43.9534	17	27	15	3	35	40	2	1	5.7	3.66	1.66	0	1	0	2	0	0
2019	Athletico Paranaense	Atlético Mineiro	Dewson Fernando Freitas da Silva	FIFA	38.2822	19	27	11	4	29	25	0	1	1.87	3.58	4.1	0	0	3	1	0	0
2019	Grêmio	Palmeiras	Wagner do Nascimento Magalhaes	FIFA	39.9699	17	29	14	2	37	32	0	1	2.74	3.02	2.77	0	0	0	0	0	0
2019	Bahia	Goiás	Raphael Claus	FIFA	39.7616	20	17	10	13	26	28	3	2	1.47	4.21	6.96	0	0	2	3	1	0
2019	Fluminense	Csa	Wagner Reway	FIFA	38.074	12	8	16	19	38	33	6	1	1.31	4.91	9.82	0	0	1	2	0	0
2019	São Paulo	Ceará	Gilberto Rodrigues Castro Junior	CBF	39.0329	27	20	5	9	34	29	3	0	1.68	3.57	5.46	0	0	3	2	0	0
2019	Cruzeiro	Santos	Anderson Daronco	FIFA	38.4274	11	32	17	1	28	44	3	2	2.73	3.17	2.66	0	0	2	1	0	1
2019	Chapecoense	Avaí	Luiz Flavio de Oliveira	FIFA	41.9945	10	6	18	20	26	36	1	2	2.1	3.07	3.91	1	0	1	0	0	0
2019	Atlético Mineiro	Bahia	Rodolpho Toski Marques	FIFA	32.1781	27	21	5	10	26	28	1	4	2.1	3.29	3.58	0	0	0	2	0	0
2019	Grêmio	Athletico Paranaense	Bruno Arleu de Araujo	CBF	36.3178	18	22	13	8	37	32	0	0	2.28	3.15	3.29	0	0	3	1	0	0
2019	Santos	Fortaleza	Rodrigo Dalonso Ferreira	CBF	36.5233	32	17	1	14	45	29	3	4	1.36	4.86	8.62	0	1	3	3	0	0
2019	Vasco da Gama	São Paulo	Anderson Daronco	FIFA	38.4274	17	30	15	4	35	37	2	3	2.9	2.98	2.65	0	0	4	3	0	1
2019	Goiás	Internacional	Marielson Alves Silva	CBF	37.074	18	24	12	7	31	34	2	1	2.5	3.18	2.92	0	0	2	2	1	0
2019	Ceará	Flamengo	Wilton Pereira Sampaio	FIFA	37.4493	20	30	11	2	31	42	0	1	3.18	3.28	2.3	0	0	3	0	0	0
2019	Avaí	Corinthians	Ricardo Marques Ribeiro	FIFA	39.9808	6	27	20	6	36	31	2	0	2.77	2.89	2.89	0	0	0	1	1	1
2019	Csa	Cruzeiro	Marcelo de Lima Henrique	MTR	47.7973	11	14	19	16	35	30	1	3	4.54	3.25	1.89	0	0	3	3	0	0
2019	Botafogo	Chapecoense	Edina Alves Batista	FIFA	39.4164	22	13	9	17	41	27	1	1	1.75	3.46	4.83	0	0	2	1	0	0
2019	Palmeiras	Fluminense	Anderson Daronco	FIFA	38.4274	30	12	3	18	32	39	1	6	1.35	4.82	8.86	0	0	0	2	0	0
2019	São Paulo	Grêmio	Caio Max Augusto Vieira	CBF	37.1178	30	21	4	12	40	40	4	0	1.99	3.21	4.08	0	0	1	1	1	0
2019	Bahia	Csa	Vinicius Gomes do Amaral	CBF	31.937	24	12	8	19	30	38	4	1	1.35	4.55	9.9	0	0	1	1	0	0
2019	Chapecoense	Santos	Bruno Arleu de Araujo	CBF	36.3178	14	33	17	2	28	48	1	3	4.03	3.44	1.93	0	0	2	4	0	0
2019	Athletico Paranaense	Ceará	Leandro Pedro Vuaden	MTR	43.9534	22	20	10	13	33	34	0	0	1.46	4.27	7.25	0	0	1	3	0	0
2019	Internacional	Botafogo	Dewson Fernando Freitas da Silva	FIFA	38.2822	24	23	7	9	36	43	1	1	1.67	3.66	5.7	0	0	4	4	0	0
2019	Fortaleza	Goiás	Felipe Fernandes de Lima	CBF	31.9151	18	21	15	11	32	33	4	3	1.85	3.36	4.39	0	0	3	2	0	1
2019	Flamengo	Palmeiras	Rafael Traci	CBF	37.7699	33	33	1	3	42	32	1	1	2.19	3.14	3.53	1	0	2	2	0	1
2019	Corinthians	Atlético Mineiro	Wilton Pereira Sampaio	FIFA	37.4493	28	27	5	6	32	26	1	1	2.14	3.04	3.77	0	0	0	1	0	0
2019	Cruzeiro	Vasco da Gama	Marcelo Aparecido Ribeiro de Souza	CBF	46.6438	15	20	16	14	33	39	3	2	1.77	3.49	4.87	0	0	3	4	0	0
2019	Fluminense	Avaí	Raphael Claus	FIFA	39.7616	12	7	18	20	41	36	6	3	1.54	3.88	6.26	0	1	3	1	0	0
2019	Corinthians	Ceará	Paulo Roberto Alves Junior	CBF	36.2603	31	20	3	14	32	37	1	0	2.14	3.04	3.77	0	0	1	1	0	0
2019	Vasco da Gama	Bahia	Caio Max Augusto Vieira	CBF	37.1178	20	27	15	8	43	31	2	4	2.2	3.09	3.57	0	0	3	1	0	0
2019	Fortaleza	Fluminense	Wilton Pereira Sampaio	FIFA	37.4493	21	12	12	18	35	44	4	6	2.18	3.29	3.38	0	0	1	2	0	0
2019	Avaí	Flamengo	Edina Alves Batista	FIFA	39.4164	10	36	20	1	37	44	3	1	6.42	4.08	1.52	0	0	1	2	1	0
2019	Internacional	São Paulo	Marcelo de Lima Henrique	MTR	47.7973	27	31	6	4	40	41	1	5	2.47	2.96	3.16	1	0	1	5	0	0
2019	Goiás	Palmeiras	Wagner Reway	FIFA	38.074	21	33	13	5	35	34	4	2	5.45	3.58	1.68	0	0	6	2	0	1
2019	Cruzeiro	Grêmio	Rafael Traci	CBF	37.7699	18	22	16	11	36	41	3	0	2.5	3.02	3.07	1	0	2	1	0	0
2019	Botafogo	Atlético Mineiro	Braulio da Silva Machado	FIFA	40.0658	23	27	10	7	47	27	1	1	3.42	3.13	2.24	1	0	4	3	0	1
2019	Santos	Athletico Paranaense	Rodrigo Carvalhaes de Miranda	CBF	39.3918	36	25	2	9	52	34	3	0	1.46	4.42	6.56	1	0	3	7	1	0
2019	Csa	Chapecoense	Vinicius Gonçalves Dias Araujo	CBF	40.8	12	14	19	17	39	30	1	1	2.71	2.91	2.89	0	0	3	2	0	2
2019	Flamengo	Santos	Braulio da Silva Machado	FIFA	40.0658	39	37	1	2	46	55	1	4	1.54	4.11	5.83	0	0	3	6	0	0
2019	Palmeiras	Cruzeiro	Rodolpho Toski Marques	FIFA	32.1781	36	18	3	16	36	38	3	3	1.32	4.79	9.7	0	0	2	3	0	0
2019	Chapecoense	Vasco da Gama	Flavio Rodrigues de Souza	CBF	38.8658	14	20	19	15	32	46	3	2	2.77	2.87	2.79	0	0	2	5	0	0
2019	Ceará	Botafogo	Luiz Flavio de Oliveira	FIFA	41.9945	21	26	12	10	38	51	0	1	1.69	3.61	5.37	0	0	1	1	0	0
2019	Atlético Mineiro	Internacional	Bruno Arleu de Araujo	CBF	36.3178	27	30	8	6	30	41	2	1	1.69	3.61	5.37	0	0	0	1	0	0
2019	Athletico Paranaense	Avaí	Felipe Fernandes de Lima	CBF	31.9151	26	10	9	20	41	38	0	4	1.64	3.81	5.37	0	0	1	0	0	0
2019	Grêmio	Goiás	Savio Pereira Sampaio	CBF	33.9973	25	21	11	14	42	41	0	4	1.27	5.5	11.75	0	0	0	1	0	0
2019	Fluminense	Corinthians	Jean Pierre Goncalves Lima	CBF	39.9123	15	32	17	4	46	33	6	1	3.13	3	2.46	0	0	5	1	0	0
2019	Bahia	Fortaleza	Wagner do Nascimento Magalhaes	FIFA	39.9699	30	21	7	13	32	36	4	4	1.6	3.69	6.12	1	0	1	1	0	0
2019	São Paulo	Csa	Heber Roberto Lopes	MTR	46.9151	31	15	5	18	46	42	5	1	1.27	5.15	12.75	0	0	1	3	0	0
2019	Botafogo	São Paulo	Jean Pierre Goncalves Lima	CBF	39.9123	27	32	10	6	52	47	1	5	3.78	3.13	2.12	0	0	3	2	0	0
2019	Cruzeiro	Flamengo	Raphael Claus	FIFA	39.7616	18	42	17	1	41	49	3	1	3.81	3.36	2	1	0	2	2	0	0
2019	Corinthians	Bahia	Dewson Fernando Freitas da Silva	FIFA	38.2822	32	31	5	7	34	33	1	4	1.98	3.02	4.47	1	1	2	4	0	0
2019	Santos	Grêmio	Paulo Roberto Alves Junior	CBF	36.2603	37	28	3	8	61	42	4	0	2.01	3.35	3.81	0	0	2	4	0	0
2019	Internacional	Chapecoense	Diego Pombo Lopez	CBF	32.8384	33	14	4	19	42	34	1	3	1.42	4.22	8.3	0	0	0	4	0	0
2019	Vasco da Gama	Athletico Paranaense	Anderson Daronco	FIFA	38.4274	23	26	12	11	51	42	2	0	2.09	3.26	3.67	1	0	3	3	0	1
2019	Csa	Ceará	Ricardo Marques Ribeiro	FIFA	39.9808	16	22	18	13	45	39	1	0	3.08	3	2.51	0	0	2	2	0	0
2019	Fortaleza	Palmeiras	Marcelo de Lima Henrique	MTR	47.7973	22	39	14	2	37	38	4	3	4.44	3.33	1.88	0	0	4	1	0	0
2019	Goiás	Fluminense	Rafael Traci	CBF	37.7699	21	18	15	16	42	51	4	6	2.79	3.31	2.51	0	0	5	0	1	0
2019	Avaí	Atlético Mineiro	Caio Max Augusto Vieira	CBF	37.1178	13	27	20	9	38	30	4	2	2.55	3.09	2.9	0	0	3	1	0	0
2019	Ceará	Cruzeiro	Braulio da Silva Machado	FIFA	40.0658	22	18	14	18	41	43	0	3	2.18	3.06	3.67	0	0	2	4	0	0
2019	Bahia	Botafogo	Flavio Rodrigues de Souza	CBF	38.8658	31	27	8	11	37	55	4	1	1.63	3.75	5.74	0	0	1	0	0	1
2019	São Paulo	Goiás	Bruno Arleu de Araujo	CBF	36.3178	35	24	6	12	49	47	5	5	1.33	4.69	10.21	0	0	2	4	0	0
2019	Flamengo	Internacional	Luiz Flavio de Oliveira	FIFA	41.9945	45	36	1	4	51	42	1	1	1.54	3.94	5.65	1	0	1	1	0	2
2019	Palmeiras	Csa	Diego Pombo Lopez	CBF	32.8384	42	19	2	16	39	47	3	1	1.19	6.66	14.5	0	0	0	1	0	0
2019	Grêmio	Avaí	Rodolpho Toski Marques	FIFA	32.1781	31	16	7	19	46	41	0	4	1.35	4.61	9.56	0	0	1	1	0	0
2019	Fluminense	Santos	Wilton Pereira Sampaio	FIFA	37.4493	18	37	17	3	51	63	6	4	2.65	3.21	2.7	0	0	2	4	2	1
2019	Athletico Paranaense	Fortaleza	Vinicius Gomes do Amaral	CBF	31.937	27	22	9	15	45	41	1	4	1.44	4.5	7.03	0	1	3	0	0	0
2019	Chapecoense	Corinthians	Daniel Nobre Bins	CBF	41.6247	14	35	20	5	38	36	3	1	4.03	2.95	2.09	0	0	3	2	0	0
2019	Atlético Mineiro	Vasco da Gama	Heber Roberto Lopes	MTR	46.9151	27	24	10	13	31	54	2	2	1.58	3.85	5.88	0	1	3	2	0	0
2019	Flamengo	São Paulo	Rafael Traci	CBF	37.7699	48	35	1	6	52	51	1	5	1.58	3.8	5.67	0	0	3	4	0	0
2019	Corinthians	Vasco da Gama	Ricardo Marques Ribeiro	FIFA	39.9808	38	27	5	13	38	56	1	2	1.86	3.25	4.62	0	0	3	5	0	0
2019	Santos	Csa	Wagner do Nascimento Magalhaes	FIFA	39.9699	38	19	3	18	67	48	5	1	1.18	6.94	15.5	1	0	1	2	1	0
2019	Internacional	Palmeiras	Braulio da Silva Machado	FIFA	40.0658	36	45	4	2	43	39	3	3	3.2	2.92	2.48	0	0	3	3	0	0
2019	Fluminense	Grêmio	Caio Max Augusto Vieira	CBF	37.1178	19	34	16	7	53	47	8	0	2.26	3.25	3.25	0	0	1	5	0	0
2019	Atlético Mineiro	Ceará	Paulo Roberto Alves Junior	CBF	36.2603	27	23	10	14	34	43	2	0	1.58	3.85	5.88	0	1	0	2	0	0
2019	Athletico Paranaense	Chapecoense	Thiago Duarte Peixoto	CBF	40.2493	30	14	9	20	48	41	1	3	1.29	5.21	10.25	0	0	0	1	0	0
2019	Goiás	Cruzeiro	Gilberto Rodrigues Castro Junior	CBF	39.0329	27	19	12	17	51	47	5	3	2.96	3.03	2.54	0	0	0	3	0	0
2019	Fortaleza	Botafogo	Andre Luiz de Freitas Castro	MTR	45.011	22	27	15	11	41	55	4	2	1.83	3.49	4.44	0	0	4	3	1	0
2019	Avaí	Bahia	Jean Pierre Goncalves Lima	CBF	39.9123	16	34	19	8	42	38	4	4	3.05	2.89	2.52	0	0	2	2	0	0
2019	São Paulo	Fortaleza	Diego Pombo Lopez	CBF	32.8384	36	25	7	14	55	45	5	5	1.47	4.19	7.19	0	1	3	3	0	0
2019	Vasco da Gama	Santos	Savio Pereira Sampaio	CBF	33.9973	27	41	13	3	61	68	2	6	2.52	3.15	2.92	0	0	4	2	0	1
2019	Bahia	Athletico Paranaense	Savio Pereira Sampaio	CBF	33.9973	37	31	6	9	40	48	4	1	2.13	3.23	3.62	0	0	2	3	0	0
2019	Grêmio	Corinthians	Bruno Arleu de Araujo	CBF	36.3178	34	41	8	4	52	41	0	1	1.73	3.4	5.36	0	0	3	2	0	0
2019	Cruzeiro	Internacional	Wagner do Nascimento Magalhaes	FIFA	39.9699	19	37	17	5	50	46	3	3	2.54	2.96	3.05	1	0	5	3	0	0
2019	Chapecoense	Flamengo	Vinicius Gonçalves Dias Araujo	CBF	40.8	15	49	20	1	42	55	3	1	5.81	3.79	1.59	0	0	1	0	0	0
2019	Ceará	Goiás	José Mendonça da Silva Junior	CBF	35.0466	23	30	15	11	45	51	0	5	1.61	3.7	5.96	0	0	1	0	0	0
2019	Palmeiras	Atlético Mineiro	Rafael Traci	CBF	37.7699	46	30	2	10	42	34	3	2	1.4	4.46	8.04	0	0	5	4	0	0
2019	Botafogo	Fluminense	Rodolpho Toski Marques	FIFA	32.1781	27	22	12	16	58	54	2	8	2.98	3.07	2.52	0	0	4	1	0	0
2019	Csa	Avaí	Anderson Daronco	FIFA	38.4274	19	16	18	19	50	44	1	4	2.47	2.88	3.27	1	0	3	3	0	0
2019	Botafogo	Goiás	Rodrigo Dalonso Ferreira	CBF	36.5233	27	33	12	10	62	51	2	5	2.11	3.23	3.65	0	0	4	2	0	0
2019	Csa	Internacional	Vinicius Furlan	CBF	40.3178	22	38	17	6	53	49	1	3	4.98	3.29	1.81	1	0	2	2	0	0
2019	Fortaleza	Chapecoense	Rodrigo Carvalhaes de Miranda	CBF	39.3918	25	15	14	20	48	43	5	3	1.56	3.86	5.91	1	0	4	3	0	0
2019	Grêmio	Ceará	Edina Alves Batista	FIFA	39.4164	35	23	8	16	55	46	0	0	1.65	3.65	5.54	1	0	0	3	0	0
2019	Bahia	São Paulo	Braulio da Silva Machado	FIFA	40.0658	37	39	7	5	42	58	4	5	2.47	2.91	3.22	0	0	2	1	0	0
2019	Cruzeiro	Fluminense	Jean Pierre Goncalves Lima	CBF	39.9123	20	25	18	15	55	55	3	8	1.83	3.37	4.63	0	0	4	3	0	1
2019	Santos	Palmeiras	Flavio Rodrigues de Souza	CBF	38.8658	44	47	3	2	70	47	7	3	2.91	2.96	2.73	0	0	1	2	0	1
2019	Avaí	Vasco da Gama	Paulo Roberto Alves Junior	CBF	36.2603	16	27	19	13	47	65	4	2	3.12	2.84	2.59	0	0	1	1	0	0
2019	Corinthians	Athletico Paranaense	Andre Luiz de Freitas Castro	MTR	45.011	42	34	4	9	43	51	1	1	1.88	3.08	4.45	0	0	2	2	0	0
2019	Flamengo	Atlético Mineiro	Wilton Pereira Sampaio	FIFA	37.4493	52	31	1	11	55	38	1	2	1.48	4.19	6.49	0	0	0	3	0	0
2019	Goiás	Csa	Felipe Fernandes de Lima	CBF	31.9151	33	25	10	16	53	55	5	1	1.65	3.73	5.46	0	0	2	3	0	0
2019	Fluminense	Bahia	Heber Roberto Lopes	MTR	46.9151	26	38	15	8	58	44	9	4	2.11	3.06	3.88	1	0	0	1	0	0
2019	Palmeiras	Botafogo	Anderson Daronco	FIFA	38.4274	47	30	3	12	49	66	4	2	1.26	5.77	10.75	0	0	2	2	0	0
2019	Internacional	Santos	Bruno Arleu de Araujo	CBF	36.3178	38	47	6	2	51	71	3	7	2.16	3.16	3.58	0	0	3	4	0	0
2019	Ceará	Avaí	Marcelo de Lima Henrique	MTR	47.7973	23	17	17	19	49	48	0	4	1.56	3.67	6.93	0	0	1	3	0	0
2019	Athletico Paranaense	Flamengo	Braulio da Silva Machado	FIFA	40.0658	35	55	9	1	53	55	1	1	2.88	3.38	2.38	0	0	2	6	0	0
2019	Vasco da Gama	Fortaleza	Daniel Nobre Bins	CBF	41.6247	28	28	14	13	66	52	2	5	1.54	4.08	6.17	1	0	2	5	0	1
2019	São Paulo	Corinthians	Raphael Claus	FIFA	39.7616	40	43	5	4	59	45	5	1	2.21	2.81	4	1	0	0	1	0	0
2019	Atlético Mineiro	Grêmio	Luiz Flavio de Oliveira	FIFA	41.9945	31	38	11	7	41	55	2	0	2.42	3.24	2.96	1	1	5	0	1	0
2019	Chapecoense	Cruzeiro	Caio Max Augusto Vieira	CBF	37.1178	15	21	20	18	46	59	3	3	4.23	3.13	1.98	0	0	1	2	0	0
2019	Csa	Atlético Mineiro	Savio Pereira Sampaio	CBF	33.9973	25	31	17	11	58	46	1	3	3.56	3.18	2.16	1	0	3	3	0	1
2019	Grêmio	Bahia	Rodolpho Toski Marques	FIFA	32.1781	41	38	6	8	55	45	0	4	1.46	4.21	6.95	0	1	3	2	0	0
2019	Fortaleza	Flamengo	Paulo Roberto Alves Junior	CBF	36.2603	28	58	15	1	57	61	6	1	6.07	3.89	1.54	1	1	1	3	0	0
2019	Cruzeiro	São Paulo	Wilton Pereira Sampaio	FIFA	37.4493	22	43	18	5	61	59	3	5	2.59	2.86	3	0	0	2	2	0	0
2019	Palmeiras	Chapecoense	Vinicius Gomes do Amaral	CBF	31.937	50	16	2	20	51	47	4	3	1.15	7.25	18	0	0	2	3	1	1
2019	Goiás	Corinthians	Wagner do Nascimento Magalhaes	FIFA	39.9699	36	43	9	4	55	46	5	1	2.79	2.92	2.79	0	1	3	4	2	0
2019	Vasco da Gama	Botafogo	Flavio Rodrigues de Souza	CBF	38.8658	31	30	12	13	68	68	2	2	1.71	3.66	4.98	0	0	1	0	0	0
2019	Avaí	Internacional	Thiago Duarte Peixoto	CBF	40.2493	17	39	19	7	51	54	4	3	3.97	2.96	2.1	0	0	1	3	1	0
2019	Santos	Ceará	Rafael Traci	CBF	37.7699	48	26	3	16	75	50	7	0	1.46	4.09	7	0	0	2	4	0	0
2019	Fluminense	Athletico Paranaense	Rodrigo Dalonso Ferreira	CBF	36.5233	29	35	14	10	58	55	9	1	2.44	3.12	2.9	0	0	0	1	0	0
2019	Fortaleza	Grêmio	Andre Luiz de Freitas Castro	MTR	45.011	28	41	15	7	58	58	6	0	2.73	3.07	2.72	0	0	4	2	0	1
2019	Corinthians	Cruzeiro	Bruno Arleu de Araujo	CBF	36.3178	44	25	4	18	50	63	1	3	2.21	3	3.66	0	1	4	1	0	0
2019	Internacional	Vasco da Gama	Vinicius Gonçalves Dias Araujo	CBF	40.8	42	34	6	11	57	69	3	2	1.77	3.42	5	0	0	3	2	0	0
2019	São Paulo	Avaí	Dewson Fernando Freitas da Silva	FIFA	38.2822	43	17	5	19	61	52	5	5	1.39	4.39	8.77	0	0	4	1	0	1
2019	Atlético Mineiro	Santos	Caio Max Augusto Vieira	CBF	37.1178	32	51	12	3	49	77	4	7	2.44	3.3	2.89	0	0	3	4	0	0
2019	Flamengo	Fluminense	Anderson Daronco	FIFA	38.4274	61	29	1	14	64	58	1	9	1.42	4.49	6.81	0	0	3	5	0	0
2019	Athletico Paranaense	Palmeiras	Ricardo Marques Ribeiro	FIFA	39.9808	38	53	9	2	56	53	1	5	2.74	3.13	2.68	0	0	1	2	0	0
2019	Chapecoense	Goiás	Gilberto Rodrigues Castro Junior	CBF	39.0329	16	37	20	10	50	58	4	7	1.99	3.17	4.15	1	0	2	5	0	0
2019	Bahia	Ceará	Luiz Flavio de Oliveira	FIFA	41.9945	41	26	8	16	47	54	4	0	1.65	3.58	5.72	0	0	2	3	0	0
2019	Botafogo	Csa	Leandro Pedro Vuaden	MTR	43.9534	30	26	13	17	68	61	2	1	1.69	3.46	5.53	0	1	2	2	0	1
2019	Ceará	Vasco da Gama	Jean Pierre Goncalves Lima	CBF	39.9123	29	37	15	11	57	71	0	2	2.08	3.16	3.81	0	0	3	3	0	0
2019	Corinthians	Santos	Luiz Flavio de Oliveira	FIFA	41.9945	45	51	5	3	54	81	1	7	2.67	3.02	2.84	0	0	3	1	0	0
2019	Bahia	Internacional	Marcelo de Lima Henrique	MTR	47.7973	41	42	8	6	49	60	4	3	2.53	2.96	3.08	0	0	1	5	0	0
2019	Fluminense	Chapecoense	Savio Pereira Sampaio	CBF	33.9973	29	17	16	19	63	52	9	4	1.43	4.41	7.62	0	0	1	4	0	0
2019	Cruzeiro	Fortaleza	Raphael Claus	FIFA	39.7616	28	31	17	14	64	62	3	6	1.93	3.14	4.71	0	0	3	1	0	0
2019	São Paulo	Atlético Mineiro	Bruno Arleu de Araujo	CBF	36.3178	46	35	4	12	65	52	5	4	1.88	3.37	4.4	0	0	0	0	0	0
2019	Athletico Paranaense	Goiás	Flavio Rodrigues de Souza	CBF	38.8658	39	38	9	10	57	63	1	7	1.29	5.43	9.8	0	0	1	1	0	0
2019	Grêmio	Botafogo	Rafael Traci	CBF	37.7699	41	33	7	13	60	70	1	2	1.31	5.12	9.95	0	0	3	2	0	0
2019	Avaí	Palmeiras	Wilton Pereira Sampaio	FIFA	37.4493	17	54	20	2	53	55	6	5	6.43	3.66	1.58	1	1	3	2	0	0
2019	Flamengo	Csa	Rodolpho Toski Marques	FIFA	32.1781	64	26	1	18	67	63	1	2	1.06	11	32.5	0	0	1	2	0	0
2019	Palmeiras	São Paulo	Raphael Claus	FIFA	39.7616	57	49	2	4	57	65	5	5	1.82	3.17	5.14	0	0	0	0	0	0
2019	Avaí	Fortaleza	Marcelo Aparecido Ribeiro de Souza	CBF	46.6438	17	32	20	14	56	63	6	6	2.54	3	3.01	0	1	4	1	1	0
2019	Atlético Mineiro	Chapecoense	Diego Pombo Lopez	CBF	32.8384	35	18	12	19	52	56	4	4	1.29	5.4	10.25	0	0	3	3	0	0
2019	Ceará	Fluminense	Leandro Pedro Vuaden	MTR	43.9534	30	30	15	16	60	64	0	9	1.98	3.22	4.1	0	0	1	1	0	0
2019	Vasco da Gama	Grêmio	Wilton Pereira Sampaio	FIFA	37.4493	38	44	11	7	74	63	2	1	2.63	3.09	2.86	0	1	2	2	0	0
2019	Csa	Corinthians	Rafael Traci	CBF	37.7699	26	45	18	6	65	57	2	1	3.9	2.92	2.18	0	0	6	2	0	0
2019	Santos	Bahia	Wagner do Nascimento Magalhaes	FIFA	39.9699	52	41	3	9	82	50	7	4	1.57	3.81	6.05	1	0	5	3	0	0
2019	Goiás	Flamengo	Ricardo Marques Ribeiro	FIFA	39.9808	38	67	10	1	64	68	7	1	7.3	4.58	1.4	0	0	5	3	0	1
2019	Botafogo	Cruzeiro	Caio Max Augusto Vieira	CBF	37.1178	33	29	13	17	72	67	2	3	3.24	3	2.4	0	0	1	3	0	0
2019	Internacional	Athletico Paranaense	Andre Luiz de Freitas Castro	MTR	45.011	45	42	5	8	65	58	3	1	1.81	3.48	4.54	0	0	3	2	0	0
2019	Fortaleza	Atlético Mineiro	Rodolpho Toski Marques	FIFA	32.1781	35	35	12	13	64	55	6	4	2.57	3.12	2.87	0	0	4	3	0	1
2019	Palmeiras	Ceará	Felipe Fernandes de Lima	CBF	31.9151	60	33	2	15	57	61	5	0	1.24	5.62	13	0	0	2	2	0	0
2019	Fluminense	Vasco da Gama	Raphael Claus	FIFA	39.7616	30	38	17	11	65	76	9	2	2.29	3.16	3.27	0	0	2	3	0	0
2019	Chapecoense	São Paulo	Anderson Daronco	FIFA	38.4274	21	49	19	4	59	65	4	5	4.44	3.25	1.9	0	0	2	2	0	0
2019	Flamengo	Corinthians	Jean Pierre Goncalves Lima	CBF	39.9123	68	45	1	7	71	59	2	1	1.44	4.12	7.5	0	0	0	0	0	0
2019	Athletico Paranaense	Csa	Jean Pierre Goncalves Lima	CBF	39.9123	43	29	8	18	60	71	1	2	1.26	5.79	10.5	0	0	4	4	0	0
2019	Grêmio	Internacional	Savio Pereira Sampaio	CBF	33.9973	47	46	5	6	65	68	1	3	2.04	3.17	3.99	0	0	2	2	0	1
2019	Cruzeiro	Bahia	Flavio Rodrigues de Souza	CBF	38.8658	32	41	16	9	70	53	3	4	1.79	3.34	5.06	0	1	3	0	1	0
2019	Santos	Botafogo	Wagner Reway	FIFA	38.074	55	33	3	14	87	73	7	2	1.31	5.07	9.75	0	0	1	0	0	0
2019	Goiás	Avaí	Rodrigo Dalonso Ferreira	CBF	36.5233	39	17	10	20	69	60	7	7	1.59	3.74	6.09	1	0	1	3	0	0
2019	Corinthians	Fortaleza	Vinicius Gonçalves Dias Araujo	CBF	40.8	45	36	8	12	59	68	1	6	1.7	3.46	5.43	0	0	2	3	0	0
2019	Atlético Mineiro	Goiás	Caio Max Augusto Vieira	CBF	37.1178	36	42	13	9	58	70	5	7	1.46	4.4	6.73	0	0	0	2	0	0
2019	Avaí	Santos	Marcelo de Lima Henrique	MTR	47.7973	17	58	20	3	63	88	7	7	6.46	3.8	1.55	0	0	5	2	1	1
2019	Vasco da Gama	Palmeiras	Rafael Traci	CBF	37.7699	39	63	11	2	79	59	2	5	2.95	3	2.58	0	0	7	4	1	0
2019	Bahia	Chapecoense	Vinicius Furlan	CBF	40.3178	42	21	10	19	53	61	4	4	1.47	4.1	7.5	0	0	3	3	0	0
2019	Athletico Paranaense	Cruzeiro	Luiz Flavio de Oliveira	FIFA	41.9945	46	33	6	16	64	73	1	3	1.77	3.56	4.71	0	0	3	1	0	1
2019	Ceará	Internacional	Wilton Pereira Sampaio	FIFA	37.4493	33	46	15	7	63	70	0	4	2.41	2.9	3.13	0	0	2	2	0	0
2019	São Paulo	Fluminense	Wilton Pereira Sampaio	FIFA	37.4493	52	31	4	17	67	67	5	9	1.75	3.47	4.86	0	0	2	1	0	0
2019	Botafogo	Flamengo	Leandro Pedro Vuaden	MTR	43.9534	33	71	14	1	73	71	2	2	6.81	4.63	1.42	0	0	6	3	1	0
2019	Grêmio	Csa	José Mendonça da Silva Junior	CBF	35.0466	50	29	5	18	67	75	1	2	1.13	7.82	20	0	0	3	2	0	0
2019	Goiás	Santos	Bruno Arleu de Araujo	CBF	36.3178	42	61	10	3	72	90	7	8	3.78	3.48	1.98	0	0	4	2	0	0
2019	Palmeiras	Corinthians	Vinicius Gonçalves Dias Araujo	CBF	40.8	66	48	2	6	63	61	5	1	1.59	3.6	6.5	0	0	2	1	0	0
2019	Cruzeiro	Atlético Mineiro	Jean Pierre Goncalves Lima	CBF	39.9123	34	39	16	11	74	58	4	5	2.21	3.21	3.39	0	0	1	2	0	0
2019	São Paulo	Athletico Paranaense	Wagner do Nascimento Magalhaes	FIFA	39.9699	52	47	5	7	69	67	5	1	1.73	3.48	5.17	0	0	2	2	0	0
2019	Internacional	Fluminense	Rodolpho Toski Marques	FIFA	32.1781	46	34	8	15	72	68	4	9	1.72	3.59	5.04	0	0	3	2	0	0
2019	Flamengo	Bahia	Caio Max Augusto Vieira	CBF	37.1178	74	43	1	9	74	56	2	4	1.27	5.3	11	0	0	1	0	0	0
2019	Fortaleza	Ceará	Flavio Rodrigues de Souza	CBF	38.8658	36	36	14	13	71	65	6	0	2.95	3	2.59	0	0	4	4	0	0
2019	Chapecoense	Grêmio	Marcelo de Lima Henrique	MTR	47.7973	22	53	19	4	64	70	4	1	5.82	3.74	1.61	0	0	2	2	0	0
2019	Csa	Vasco da Gama	Rodrigo Dalonso Ferreira	CBF	36.5233	29	39	18	12	77	86	2	3	2.99	2.99	2.56	0	0	2	2	1	0
2019	Botafogo	Avaí	Savio Pereira Sampaio	CBF	33.9973	33	17	17	20	79	68	3	8	1.59	3.67	5.89	1	0	4	3	0	1
2019	Santos	São Paulo	Flavio Rodrigues de Souza	CBF	38.8658	64	52	3	5	92	71	8	5	1.94	3.21	4.32	1	0	0	3	0	0
2019	Fluminense	Atlético Mineiro	Leandro Pedro Vuaden	MTR	43.9534	34	40	17	12	70	60	9	5	2.19	3.37	3.27	0	0	2	3	0	0
2019	Grêmio	Flamengo	Raphael Claus	FIFA	39.7616	56	77	4	1	72	75	1	2	2.01	3.32	3.79	0	1	1	3	0	1
2019	Bahia	Palmeiras	Bruno Arleu de Araujo	CBF	36.3178	43	67	9	2	56	65	4	5	4.5	3.23	1.88	0	0	2	0	0	0
2019	Corinthians	Internacional	Marcelo de Lima Henrique	MTR	47.7973	49	49	8	7	62	75	1	4	2.42	2.99	3.21	0	0	0	2	0	0
2019	Chapecoense	Ceará	Rodolpho Toski Marques	FIFA	32.1781	22	36	19	15	66	69	4	0	3.16	3.09	2.38	0	0	2	1	0	0
2019	Athletico Paranaense	Botafogo	Braulio da Silva Machado	FIFA	40.0658	50	36	6	14	69	83	1	3	1.4	4.54	8.12	0	0	4	1	0	0
2019	Fortaleza	Csa	Anderson Daronco	FIFA	38.4274	39	29	13	18	75	79	6	3	1.58	3.75	6.04	0	0	0	1	0	0
2019	Vasco da Gama	Goiás	Paulo Roberto Alves Junior	CBF	36.2603	42	42	11	10	88	76	3	7	1.5	4.03	6.63	0	0	2	3	0	0
2019	Cruzeiro	Avaí	Diego Pombo Lopez	CBF	32.8384	35	17	16	20	75	71	5	9	1.29	5.17	11.5	0	0	3	2	0	0
2019	Flamengo	Vasco da Gama	Wilton Pereira Sampaio	FIFA	37.4493	80	43	1	10	78	90	3	3	1.36	4.71	8.12	0	1	6	5	0	0
2019	Santos	Cruzeiro	Leandro Pedro Vuaden	MTR	43.9534	65	36	3	16	92	78	8	5	1.88	3.42	4.3	0	0	2	2	0	0
2019	Goiás	Bahia	Ricardo Marques Ribeiro	FIFA	39.9808	43	44	11	9	79	58	7	4	2.46	3.16	2.99	0	0	2	2	0	0
2019	Atlético Mineiro	Athletico Paranaense	Edina Alves Batista	FIFA	39.4164	41	53	13	5	63	73	5	1	1.94	3.54	3.83	0	0	3	2	0	0
2019	Palmeiras	Grêmio	Wilton Pereira Sampaio	FIFA	37.4493	68	56	2	4	65	73	5	1	2.17	3.21	3.5	1	1	2	3	0	0
2019	Botafogo	Corinthians	Andre Luiz de Freitas Castro	MTR	45.011	36	50	14	8	84	62	3	1	3.06	2.88	2.6	0	0	4	2	0	0
2019	Avaí	Chapecoense	Raphael Claus	FIFA	39.7616	18	25	20	19	73	68	9	4	2.45	3.11	3.04	0	0	0	1	1	1
2019	Internacional	Fortaleza	José Mendonça da Silva Junior	CBF	35.0466	50	42	7	12	77	75	4	6	1.4	4.44	8.45	0	0	4	3	0	0
2019	Ceará	São Paulo	Rafael Traci	CBF	37.7699	36	53	15	6	70	74	0	5	2.58	3.04	2.94	0	0	3	1	0	0
2019	Csa	Fluminense	Luiz Flavio de Oliveira	FIFA	41.9945	29	35	18	17	80	72	3	9	3.79	3.28	2.04	0	0	2	2	0	0
2019	Chapecoense	Botafogo	Anderson Daronco	FIFA	38.4274	28	39	19	14	69	88	5	3	2.55	3	2.99	0	0	2	3	0	0
2019	Internacional	Goiás	Caio Max Augusto Vieira	CBF	37.1178	51	46	7	9	81	81	4	7	1.36	4.85	8.28	0	0	2	4	0	0
2019	Bahia	Atlético Mineiro	Thiago Duarte Peixoto	CBF	40.2493	44	41	10	13	60	66	4	5	2.48	3.17	2.94	0	0	1	1	0	0
2019	Athletico Paranaense	Grêmio	Bruno Arleu de Araujo	CBF	36.3178	56	59	5	4	75	76	1	1	2.54	3.14	2.88	1	0	3	4	0	1
2019	Corinthians	Avaí	Wagner do Nascimento Magalhaes	FIFA	39.9699	50	18	8	20	64	73	1	10	1.35	4.43	10.78	0	0	0	1	0	0
2019	Flamengo	Ceará	Paulo Roberto Alves Junior	CBF	36.2603	81	37	1	16	84	73	3	0	1.4	4.63	7.3	0	0	2	1	0	1
2019	Fluminense	Palmeiras	Leandro Pedro Vuaden	MTR	43.9534	38	68	15	3	74	67	9	5	2.8	3.1	2.65	0	0	3	4	0	0
2019	Fortaleza	Santos	Diego Pombo Lopez	CBF	32.8384	43	68	12	2	78	94	6	8	3.2	3.22	2.27	0	0	4	9	1	1
2019	São Paulo	Vasco da Gama	Savio Pereira Sampaio	CBF	33.9973	54	44	6	11	75	95	5	3	1.63	3.66	5.67	0	0	4	2	0	0
2019	Cruzeiro	Csa	Vinicius Gonçalves Dias Araujo	CBF	40.8	36	29	17	18	80	82	5	3	1.33	4.82	10.25	0	0	0	5	0	0
2019	Botafogo	Internacional	Rodolpho Toski Marques	FIFA	32.1781	42	51	13	8	91	83	3	4	3.77	3.12	2.12	0	0	2	3	0	0
2019	Ceará	Athletico Paranaense	Marcelo Aparecido Ribeiro de Souza	CBF	46.6438	37	59	16	5	74	78	1	1	2.12	3.11	3.79	0	0	8	2	0	1
2019	Goiás	Fortaleza	Dewson Fernando Freitas da Silva	FIFA	38.2822	49	46	9	10	85	82	7	7	1.91	3.62	3.87	0	0	1	4	0	0
2019	Avaí	Fluminense	Daniel Nobre Bins	CBF	41.6247	18	41	20	15	74	77	10	9	6.35	3.86	1.54	1	0	4	7	0	0
2019	Palmeiras	Flamengo	Ricardo Marques Ribeiro	FIFA	39.9808	68	84	3	1	71	86	5	3	2.38	3.29	2.99	0	0	1	2	0	0
2019	Atlético Mineiro	Corinthians	Paulo Roberto Alves Junior	CBF	36.2603	42	53	14	7	67	64	5	1	1.96	3.27	4.14	1	0	3	1	0	0
2019	Csa	Bahia	Vinicius Furlan	CBF	40.3178	32	45	18	11	87	61	3	4	3.14	3.15	2.37	0	0	3	4	0	1
2019	Santos	Chapecoense	Marielson Alves Silva	CBF	37.074	68	28	2	19	103	71	9	5	1.23	6.36	11.5	0	0	3	4	0	0
2019	Grêmio	São Paulo	Marcelo de Lima Henrique	MTR	47.7973	59	57	4	6	80	79	2	5	1.81	3.35	4.79	1	0	0	0	0	0
2019	Vasco da Gama	Cruzeiro	Wilton Pereira Sampaio	FIFA	37.4493	44	36	12	17	97	80	3	5	2.54	2.96	3.04	0	0	3	3	0	0
2019	Athletico Paranaense	Santos	Anderson Daronco	FIFA	38.4274	60	71	5	2	80	106	2	9	2.24	3.33	3.21	0	0	3	5	0	1
2019	Atlético Mineiro	Botafogo	Leandro Pedro Vuaden	MTR	43.9534	45	42	13	14	70	93	5	3	1.4	4.45	8.07	0	0	1	3	0	0
2019	Ceará	Corinthians	Rafael Traci	CBF	37.7699	38	53	16	8	82	65	1	1	2.1	3.04	3.96	0	0	3	4	1	0
2019	Chapecoense	Csa	Alexandre Vargas Tavares de Jesus	CBF	30.2055	28	32	19	18	75	90	5	3	2.08	3.08	3.76	0	0	1	2	0	1
2019	São Paulo	Internacional	Braulio da Silva Machado	FIFA	40.0658	57	54	6	7	79	86	5	4	2.13	3	3.94	0	0	3	4	0	0
2019	Fluminense	Fortaleza	Raphael Claus	FIFA	39.7616	42	49	15	9	84	86	9	7	1.85	3.6	4.15	0	0	2	1	1	1
2019	Palmeiras	Goiás	Bruno Arleu de Araujo	CBF	36.3178	68	49	3	10	72	86	5	7	1.39	4.84	7.57	0	1	5	1	0	0
2019	Bahia	Vasco da Gama	Felipe Fernandes de Lima	CBF	31.9151	48	47	11	12	65	100	5	3	1.85	3.27	4.69	1	0	3	2	1	1
2019	Grêmio	Cruzeiro	Andre Luiz de Freitas Castro	MTR	45.011	62	36	4	17	80	83	2	5	1.59	3.9	5.55	1	0	0	4	0	1
2019	Flamengo	Avaí	Jefferson Ferreira de Moraes	CBF	32.1781	87	19	1	20	88	78	3	10	1.1	9.48	22	0	0	0	1	0	0
2019	Internacional	Atlético Mineiro	Savio Pereira Sampaio	CBF	33.9973	54	48	8	12	90	71	4	5	1.6	4.17	5.55	0	0	4	1	0	0
2019	Cruzeiro	Palmeiras	Marcelo de Lima Henrique	MTR	47.7973	36	71	17	3	87	77	6	5	2.65	3.23	2.79	0	0	0	1	0	0
2019	Fortaleza	Bahia	Wagner do Nascimento Magalhaes	FIFA	39.9699	50	49	9	11	87	68	8	6	2.08	3.55	3.55	0	0	3	1	0	0
2019	Corinthians	Fluminense	Rodrigo Dalonso Ferreira	CBF	36.5233	56	43	7	14	69	86	1	10	2.17	3.18	3.69	0	0	1	3	0	0
2019	Santos	Flamengo	Paulo Roberto Alves Junior	CBF	36.2603	71	90	2	1	111	88	10	3	2.71	3.5	2.54	0	0	3	3	0	0
2019	Vasco da Gama	Chapecoense	Raphael Claus	FIFA	39.7616	48	31	13	19	102	76	4	5	1.44	4.54	7.76	1	0	3	3	0	0
2019	Botafogo	Ceará	Luiz Flavio de Oliveira	FIFA	41.9945	42	38	15	16	96	85	3	2	3.19	2.52	2.98	0	1	0	2	0	0
2019	Avaí	Athletico Paranaense	Dyorgines Jose Padovani de Andrade	CBF	39.6301	19	63	20	5	79	83	10	2	4.13	3.54	1.9	0	0	2	1	0	0
2019	Goiás	Grêmio	Ricardo Marques Ribeiro	FIFA	39.9808	49	65	10	4	87	80	7	2	2.04	3.6	3.63	0	0	1	1	0	0
2019	Csa	São Paulo	Alisson Sidnei Furtado	CBF	32.263	32	60	18	6	92	82	4	5	3.5	3.16	2.25	0	0	1	3	0	1
2020	Fortaleza	Athletico Paranaense	Braulio da Silva Machado	FIFA	41.0685	0	0	11	1	0	0	0	0	2.04	3.31	3.83	0	0	3	2	1	0
2020	Corinthians	Atlético	Bruno Arleu de Araujo	CBF	37.3205	0	0	7	2	0	0	0	0	3.87	3.12	2.11	0	0	2	0	0	0
2020	Flamengo	Atlético Mineiro	Raphael Claus	FIFA	40.7644	0	0	9	3	0	0	0	0	1.48	4.59	6.31	0	0	3	2	0	0
2020	Botafogo	Bahia	Savio Pereira Sampaio	CBF	35	0	0	5	4	0	0	0	0	2.54	3.25	2.87	0	0	2	3	1	0
2020	Sport	Ceará	Edina Alves Batista	FIFA	40.4192	0	0	19	6	0	0	0	0	2.98	3.03	2.6	1	0	3	3	0	0
2020	Grêmio	Fluminense	Wilton Pereira Sampaio	FIFA	38.4521	0	0	13	10	0	0	0	0	1.58	3.78	6.44	0	0	2	3	0	0
2020	Coritiba	Internacional	Bruno Arleu de Araujo	CBF	37.3205	0	0	8	14	0	0	0	0	3.87	3.12	2.11	0	0	3	4	0	0
2020	Santos	Red Bull Bragantino	Ricardo Marques Ribeiro	FIFA	40.9836	0	0	17	16	0	0	0	0	2.12	3.47	3.43	0	0	0	1	0	0
2020	Goiás	São Paulo	Caio Max Augusto Vieira	CBF	38.1205	0	0	12	18	0	0	0	0	8.29	4.77	1.39	0	0	4	0	1	0
2020	Palmeiras	Vasco da Gama	Anderson Daronco	FIFA	39.4301	0	0	15	20	0	0	0	0	2.02	3.33	3.14	0	0	1	1	0	0
2020	Red Bull Bragantino	Botafogo	Andre Luiz de Freitas Castro	MTR	46.0137	1	0	11	16	1	2	0	1	1.65	3.81	5.48	0	0	3	1	0	0
2020	Atlético Mineiro	Corinthians	Wagner do Nascimento Magalhaes	FIFA	40.9726	3	1	2	13	2	2	0	0	2	3.29	4.05	0	0	0	1	0	0
2020	Bahia	Coritiba	Flavio Rodrigues de Souza	CBF	39.8685	3	0	3	19	3	3	0	0	2.09	2.99	4.13	1	0	1	6	0	0
2020	Atlético	Flamengo	Luiz Flavio de Oliveira	FIFA	42.9973	1	0	12	15	0	3	0	0	6.91	4.46	1.45	0	0	1	1	0	1
2020	São Paulo	Fortaleza	Leandro Pedro Vuaden	MTR	44.9562	3	0	7	14	0	3	0	1	1.56	3.76	6.74	0	0	1	2	0	0
2020	Athletico Paranaense	Goiás	Diego Pombo Lopez	CBF	33.8411	3	0	1	20	2	4	0	1	1.27	5.62	10.75	0	1	3	3	0	0
2020	Ceará	Grêmio	Caio Max Augusto Vieira	CBF	38.1205	0	3	17	5	3	2	0	0	2.58	3.04	2.98	0	0	3	1	0	0
2020	Fluminense	Palmeiras	Rafael Traci	CBF	38.7726	0	1	18	9	3	1	0	0	4.56	3.38	1.86	0	0	3	3	0	0
2020	Internacional	Santos	Marcelo de Lima Henrique	MTR	48.8	3	1	6	10	4	0	0	0	1.82	3.32	4.93	0	0	2	3	0	0
2020	Vasco da Gama	Sport	Rodolpho Toski Marques	FIFA	33.1808	1	3	8	4	1	3	0	0	2.09	3.08	4.02	0	0	2	6	0	1
2020	Santos	Athletico Paranaense	Anderson Daronco	FIFA	39.4301	1	6	16	3	3	5	0	0	2.39	3.2	3.06	0	0	1	2	0	0
2020	Fortaleza	Botafogo	Marielson Alves Silva	CBF	38.0767	0	1	18	12	5	3	1	1	2.01	3.21	4.03	0	0	2	1	0	0
2020	Atlético Mineiro	Ceará	Savio Pereira Sampaio	CBF	35	6	1	6	14	2	6	0	0	1.54	3.98	6.27	1	0	3	5	0	0
2020	Grêmio	Corinthians	Bruno Arleu de Araujo	CBF	37.3205	4	1	8	13	3	3	0	0	1.76	3.25	5.65	0	0	2	3	0	0
2020	Coritiba	Flamengo	Rodrigo Dalonso Ferreira	CBF	37.526	0	0	20	19	9	4	0	1	5.4	3.83	1.64	0	0	5	3	1	0
2020	Palmeiras	Goiás	Paulo Roberto Alves Junior	CBF	37.263	2	0	11	17	4	7	0	1	1.19	6.59	15.29	0	0	1	3	0	0
2020	Fluminense	Internacional	Raphael Claus	FIFA	40.7644	1	6	15	2	6	6	0	0	3.48	3.06	2.25	2	0	2	2	0	0
2020	Bahia	Red Bull Bragantino	Felipe Fernandes de Lima	CBF	32.9178	6	2	1	10	4	4	0	0	2.8	3.24	2.55	0	0	1	2	0	0
2020	Vasco da Gama	São Paulo	Wilton Pereira Sampaio	FIFA	38.4521	4	6	5	4	3	1	0	0	3.21	3.15	2.36	0	1	2	6	0	0
2020	Atlético	Sport	Grazianni Maciel Rocha	CBF	37.4822	4	3	7	9	1	9	0	1	2.02	3.14	4.11	0	0	1	2	1	0
2020	Internacional	Atlético	Wagner Reway	FIFA	39.0767	6	5	6	7	8	2	0	1	1.69	3.6	5.62	1	0	3	3	1	0
2020	Botafogo	Atlético Mineiro	Flavio Rodrigues de Souza	CBF	39.8685	2	9	16	2	4	5	1	0	3.88	3.43	1.85	0	0	2	0	0	0
2020	São Paulo	Bahia	Rodrigo Carvalhaes de Miranda	CBF	40.3945	6	9	5	1	7	5	0	0	1.77	3.42	5.14	0	0	2	2	0	0
2020	Corinthians	Coritiba	Braulio da Silva Machado	FIFA	41.0685	2	0	15	20	6	14	0	1	1.77	3.34	5.34	0	0	2	1	0	1
2020	Red Bull Bragantino	Fluminense	Jean Pierre Goncalves Lima	CBF	40.9151	2	4	14	10	6	8	0	0	2.06	3.26	3.86	0	0	5	5	0	0
2020	Goiás	Fortaleza	Dyorgines Jose Padovani de Andrade	CBF	40.6329	1	1	19	17	10	7	1	1	2.73	3.05	2.8	0	0	4	2	0	0
2020	Flamengo	Grêmio	Rafael Traci	CBF	38.7726	3	5	13	8	7	5	1	0	2.02	3.14	4.2	1	0	3	3	0	0
2020	Athletico Paranaense	Palmeiras	Caio Max Augusto Vieira	CBF	38.1205	6	3	4	12	7	5	0	0	3.52	3.02	2.29	0	0	5	0	0	0
2020	Sport	Santos	José Mendonça da Silva Junior	CBF	36.0493	4	4	11	9	11	4	1	0	2.52	3.2	2.92	0	0	5	2	0	0
2020	Ceará	Vasco da Gama	Thiago Duarte Peixoto	CBF	41.2521	1	7	18	3	11	5	0	0	2.07	3.16	3.97	0	0	3	3	0	0
2020	Goiás	Atlético	Wilton Pereira Sampaio	FIFA	38.4521	1	5	15	17	14	5	1	1	2.92	2.99	2.67	0	0	4	2	0	0
2020	Internacional	Atlético Mineiro	Luiz Flavio de Oliveira	FIFA	42.9973	9	9	2	3	11	5	1	0	2.3	3.32	3.18	0	0	3	3	1	0
2020	Ceará	Bahia	Wagner do Nascimento Magalhaes	FIFA	40.9726	1	10	19	8	14	7	0	0	2.15	3.13	3.75	0	0	1	2	0	0
2020	Flamengo	Botafogo	Leandro Pedro Vuaden	MTR	44.9562	4	5	17	11	10	6	1	1	1.37	4.78	8.72	1	0	3	3	0	0
2020	Red Bull Bragantino	Coritiba	Gilberto Rodrigues Castro Junior	CBF	40.0356	5	0	10	20	11	15	0	2	1.6	3.74	6.31	0	1	1	0	1	0
2020	Athletico Paranaense	Fluminense	Daniel Nobre Bins	CBF	42.6274	6	4	6	14	12	13	0	0	1.94	3.25	4.33	0	0	4	3	0	0
2020	Corinthians	Fortaleza	Rodolpho Toski Marques	FIFA	33.1808	5	4	14	15	8	9	0	1	1.88	3.31	4.54	0	0	0	2	0	0
2020	Vasco da Gama	Grêmio	Savio Pereira Sampaio	CBF	35	10	6	2	7	8	8	0	0	3.88	3.19	2.08	0	0	5	2	0	0
2020	Palmeiras	Santos	Vinicius Gonçalves Dias Araujo	CBF	41.8027	6	7	4	5	5	6	0	0	2.2	3.22	3.8	1	0	5	3	0	1
2020	Sport	São Paulo	Rodrigo Dalonso Ferreira	CBF	37.526	4	7	16	5	16	9	1	0	3.33	3.13	2.32	0	0	2	3	0	0
2020	Atlético Mineiro	Athletico Paranaense	Dyorgines Jose Padovani de Andrade	CBF	40.6329	9	6	5	10	8	16	0	0	1.7	3.78	4.71	0	0	1	2	0	0
2020	Atlético	Ceará	Igor Junio Benevenuto de Oliveira	CBF	39.5151	5	4	14	19	7	15	1	0	2.47	3.15	3.03	0	0	1	2	1	0
2020	São Paulo	Corinthians	Flavio Rodrigues de Souza	CBF	39.8685	10	6	4	11	12	8	0	0	2.24	3.09	3.55	0	0	3	0	0	0
2020	Santos	Flamengo	Wilton Pereira Sampaio	FIFA	38.4521	7	5	9	13	9	13	1	1	3.61	3.38	2.08	0	0	7	7	0	0
2020	Grêmio	Goiás	Savio Pereira Sampaio	CBF	35	7	4	8	17	10	18	0	1	1.28	5.55	11.21	0	0	2	2	0	0
2020	Botafogo	Internacional	Thiago Duarte Peixoto	CBF	41.2521	6	12	12	1	9	14	1	2	4.51	3.32	1.9	0	0	3	1	0	0
2020	Bahia	Palmeiras	Bruno Arleu de Araujo	CBF	37.3205	10	9	3	6	9	10	0	0	4.09	3.06	3.08	0	0	2	2	0	0
2020	Fortaleza	Red Bull Bragantino	Rafael Traci	CBF	38.7726	5	5	16	15	11	12	1	1	2.38	3.2	3.15	0	0	2	2	0	1
2020	Coritiba	Sport	Raphael Claus	FIFA	40.7644	3	4	20	18	15	18	2	1	2.37	3.02	3.35	1	0	1	4	0	0
2020	Fluminense	Vasco da Gama	Braulio da Silva Machado	FIFA	41.0685	7	11	7	2	16	13	0	0	2.27	3.12	3.44	0	0	2	3	0	1
2020	Fluminense	Atlético	Marielson Alves Silva	CBF	38.0767	10	5	6	18	18	8	0	2	1.74	3.41	5.36	0	0	3	1	1	0
2020	Goiás	Corinthians	José Mendonça da Silva Junior	CBF	36.0493	4	6	19	14	20	8	1	0	3.42	3.13	2.28	0	0	1	3	0	0
2020	Botafogo	Coritiba	Felipe Fernandes de Lima	CBF	32.9178	6	6	15	16	12	16	1	2	2.14	3.15	3.73	0	0	1	1	0	0
2020	Bahia	Flamengo	Savio Pereira Sampaio	CBF	35	11	8	3	10	11	20	0	1	3.11	3.23	2.41	0	0	1	2	0	0
2020	Ceará	Fortaleza	Luiz Flavio de Oliveira	FIFA	42.9973	7	8	13	11	17	13	0	1	2.57	2.97	3.06	0	0	2	2	0	0
2020	Palmeiras	Internacional	Wilton Pereira Sampaio	FIFA	38.4521	10	15	5	1	12	15	0	2	1.97	3.15	4.45	0	1	3	5	0	0
2020	Athletico Paranaense	Red Bull Bragantino	Wagner do Nascimento Magalhaes	FIFA	40.9726	9	5	9	17	18	14	0	2	2.37	3.21	3.13	0	0	2	2	0	0
2020	Atlético Mineiro	São Paulo	Jean Pierre Goncalves Lima	CBF	40.9151	9	13	8	2	9	15	0	0	2.22	3.31	3.53	0	0	0	1	0	0
2020	Grêmio	Sport	Dyorgines Jose Padovani de Andrade	CBF	40.6329	10	4	7	20	12	22	0	1	1.37	4.65	9.48	0	1	1	5	0	0
2020	Santos	Vasco da Gama	Rodrigo Dalonso Ferreira	CBF	37.526	7	11	12	4	16	16	1	1	1.72	3.72	4.96	0	1	2	3	0	0
2020	Vasco da Gama	Athletico Paranaense	Raphael Claus	FIFA	40.7644	12	10	4	9	19	20	1	0	2.3	3.06	3.37	0	0	1	1	0	0
2020	Coritiba	Atlético Mineiro	Diego Pombo Lopez	CBF	33.8411	7	12	16	3	17	9	2	0	4.92	3.62	1.73	0	0	1	3	0	0
2020	Internacional	Bahia	Braulio da Silva Machado	FIFA	41.0685	16	11	1	5	20	12	2	0	1.55	3.87	6.31	1	1	2	3	0	0
2020	Corinthians	Botafogo	Rafael Traci	CBF	38.7726	9	7	12	15	11	13	0	1	1.78	3.39	4.99	1	0	3	1	0	0
2020	São Paulo	Fluminense	Paulo Roberto Alves Junior	CBF	37.263	13	11	2	7	16	21	0	1	1.86	3.3	4.56	0	0	3	0	0	0
2020	Flamengo	Fortaleza	Flavio Rodrigues de Souza	CBF	39.8685	11	8	6	13	22	15	1	1	1.44	4.27	7.37	0	1	1	1	0	0
2020	Sport	Goiás	Vinicius Gomes do Amaral	CBF	32.9397	7	4	17	20	27	21	1	1	1.87	3.33	4.49	0	0	1	0	0	0
2020	Atlético	Grêmio	Ricardo Marques Ribeiro	FIFA	40.9836	6	10	19	11	9	13	2	0	4.96	3.29	1.81	0	0	1	3	0	1
2020	Red Bull Bragantino	Palmeiras	Rodrigo Carvalhaes de Miranda	CBF	40.3945	6	11	18	8	16	15	2	0	3.3	3.11	2.3	0	0	1	3	1	0
2020	Ceará	Santos	Wagner Reway	FIFA	39.0767	10	8	10	14	19	18	0	1	2.09	3.22	3.71	0	0	4	4	3	2
2020	Vasco da Gama	Atlético	Heber Roberto Lopes	MTR	47.9178	15	7	4	17	20	10	1	2	2.3	3.06	3.37	0	0	2	1	1	0
2020	Santos	Atlético Mineiro	Wagner do Nascimento Magalhaes	FIFA	40.9726	11	15	8	3	22	12	3	0	4.34	3.86	1.78	1	0	1	3	0	1
2020	Athletico Paranaense	Botafogo	Vinicius Gonçalves Dias Araujo	CBF	41.8027	10	8	13	16	21	14	0	1	1.77	3.47	4.93	0	1	1	0	0	0
2020	Internacional	Ceará	Rodrigo Dalonso Ferreira	CBF	37.526	17	10	1	14	22	23	2	3	1.68	3.49	5.82	0	0	0	2	0	0
2020	Goiás	Coritiba	Caio Max Augusto Vieira	CBF	38.1205	4	7	20	18	21	18	1	2	2.57	2.95	3.1	1	1	4	3	1	1
2020	Fluminense	Flamengo	Raphael Claus	FIFA	40.7644	11	14	9	6	21	23	1	1	5.68	3.8	1.63	0	0	1	1	0	0
2020	Bahia	Grêmio	José Mendonça da Silva Junior	CBF	36.0493	12	11	7	10	15	16	0	1	3.73	3.19	2.12	0	0	1	3	1	1
2020	Corinthians	Palmeiras	Leandro Pedro Vuaden	MTR	44.9562	10	14	11	5	14	18	0	0	3.75	3.02	2.2	0	1	3	2	2	0
2020	São Paulo	Red Bull Bragantino	Savio Pereira Sampaio	CBF	35	16	6	2	19	19	17	0	3	2.02	3.41	3.7	0	0	4	2	0	0
2020	Fortaleza	Sport	Felipe Fernandes de Lima	CBF	32.9178	8	10	15	12	16	28	1	1	1.95	3.27	4.27	1	0	5	1	0	0
2020	Bahia	Atlético	Vinicius Gomes do Amaral	CBF	32.9397	12	10	9	13	16	11	1	2	2.3	3.14	3.46	0	0	2	2	1	0
2020	Fluminense	Corinthians	Braulio da Silva Machado	FIFA	41.0685	11	10	11	15	22	17	1	2	2.29	3.09	3.44	1	0	2	4	1	0
2020	Athletico Paranaense	Coritiba	Jean Pierre Goncalves Lima	CBF	40.9151	11	8	12	18	22	21	0	3	1.96	3.17	4.43	0	0	4	1	0	1
2020	Ceará	Flamengo	Marielson Alves Silva	CBF	38.0767	10	17	14	2	25	24	3	1	3.62	3.36	2.08	0	0	1	0	0	0
2020	Grêmio	Fortaleza	Igor Junio Benevenuto de Oliveira	CBF	39.5151	14	11	8	10	19	21	2	1	1.6	3.69	6.47	1	0	1	3	1	1
2020	Goiás	Internacional	Flavio Rodrigues de Souza	CBF	39.8685	5	20	20	1	25	22	2	2	4.37	3.38	1.9	0	0	5	3	1	0
2020	Atlético Mineiro	Red Bull Bragantino	Ramon Abatti Abel	CBF	30.7233	15	7	6	19	15	19	1	3	1.63	4.15	5.04	0	0	1	3	0	0
2020	Santos	São Paulo	Luiz Flavio de Oliveira	FIFA	42.9973	14	17	7	4	23	23	3	0	3.24	3.26	2.29	0	0	3	2	0	0
2020	Palmeiras	Sport	Diego Pombo Lopez	CBF	33.8411	17	10	3	16	20	29	0	1	1.44	4.16	8.22	0	1	2	3	1	1
2020	Botafogo	Vasco da Gama	Wilton Pereira Sampaio	FIFA	38.4521	9	15	17	5	14	22	1	2	2.62	3.03	2.94	0	0	3	2	0	0
2020	São Paulo	Athletico Paranaense	Marcelo de Lima Henrique	MTR	48.8	18	14	5	9	25	26	0	0	2	3.22	4.12	0	0	2	1	0	0
2020	Atlético	Atlético Mineiro	Edina Alves Batista	FIFA	40.4192	13	18	11	2	13	16	2	1	4.71	3.48	1.8	0	1	2	0	0	0
2020	Corinthians	Bahia	Wagner do Nascimento Magalhaes	FIFA	40.9726	10	12	16	13	21	18	2	2	2.19	3.19	3.53	0	0	4	2	0	0
2020	Red Bull Bragantino	Ceará	Jefferson Ferreira de Moraes	CBF	33.1808	7	13	20	12	22	26	3	3	2.11	3.41	3.51	0	0	4	4	0	0
2020	Sport	Fluminense	Leandro Pedro Vuaden	MTR	44.9562	11	14	15	10	32	24	2	2	2.41	3.11	3.16	1	0	0	1	0	0
2020	Flamengo	Goiás	Paulo Roberto Alves Junior	CBF	37.263	17	8	6	19	24	30	1	3	1.24	6.34	10.45	0	0	1	5	0	0
2020	Fortaleza	Internacional	Marielson Alves Silva	CBF	38.0767	12	20	14	1	24	25	2	2	2.87	2.94	2.76	0	0	1	4	0	0
2020	Grêmio	Palmeiras	Rodrigo Dalonso Ferreira	CBF	37.526	15	18	8	3	20	22	3	1	2.57	2.94	3.09	0	0	2	3	0	0
2020	Botafogo	Santos	José Mendonça da Silva Junior	CBF	36.0493	9	15	17	7	17	26	1	3	2.64	3.45	2.59	0	0	4	2	0	0
2020	Coritiba	Vasco da Gama	Luiz Flavio de Oliveira	FIFA	42.9973	8	18	18	4	22	24	4	2	2.2	3.21	3.48	1	0	1	2	0	0
2020	Athletico Paranaense	Bahia	Ricardo Marques Ribeiro	FIFA	40.9836	14	12	12	16	27	20	0	2	2.16	3.17	3.64	0	0	4	1	0	0
2020	Atlético	Botafogo	Leandro Pedro Vuaden	MTR	44.9562	13	10	13	18	15	21	2	1	2.03	3.21	4.02	0	1	2	3	0	0
2020	Sport	Corinthians	Wilton Pereira Sampaio	FIFA	38.4521	14	13	10	14	32	25	2	2	2.75	2.97	2.83	1	0	5	1	0	0
2020	Fluminense	Coritiba	Vinicius Gonçalves Dias Araujo	CBF	41.8027	14	11	11	17	25	23	2	4	1.98	3.22	4.2	1	0	1	1	0	1
2020	Palmeiras	Flamengo	Jean Pierre Goncalves Lima	CBF	40.9151	19	20	5	4	25	25	1	1	3.12	2.73	2.2	0	0	4	2	0	0
2020	Santos	Fortaleza	Heber Roberto Lopes	MTR	47.9178	16	15	8	9	28	25	3	2	2.08	3.32	3.68	0	0	1	1	0	0
2020	Ceará	Goiás	Ramon Abatti Abel	CBF	30.7233	13	8	15	20	30	35	3	3	1.65	3.81	5.47	0	0	3	4	0	0
2020	Atlético Mineiro	Grêmio	Caio Max Augusto Vieira	CBF	38.1205	21	16	2	7	16	22	1	3	1.72	3.82	4.78	0	0	1	1	0	0
2020	Vasco da Gama	Red Bull Bragantino	Rodolpho Toski Marques	FIFA	33.1808	18	10	6	19	26	26	2	3	3.18	3.36	2.26	0	0	2	1	0	0
2020	Internacional	São Paulo	Marcelo de Lima Henrique	MTR	48.8	20	21	3	1	29	27	2	0	2.31	3.02	3.46	0	0	2	0	1	0
2020	Flamengo	Athletico Paranaense	Rodrigo Dalonso Ferreira	CBF	37.526	21	17	4	10	27	31	1	0	1.51	4.23	6.38	1	0	3	4	0	0
2020	Fortaleza	Atlético	José Mendonça da Silva Junior	CBF	36.0493	16	14	11	14	26	17	2	2	2.4	3.05	3.26	0	0	5	6	0	0
2020	Palmeiras	Ceará	Bruno Arleu de Araujo	CBF	37.3205	20	14	5	13	29	33	1	3	1.45	4.34	7.58	0	0	1	4	0	0
2020	Red Bull Bragantino	Corinthians	Edina Alves Batista	FIFA	40.4192	11	13	19	15	27	26	3	2	2.12	3.36	3.54	0	0	1	2	0	0
2020	Botafogo	Fluminense	Anderson Daronco	FIFA	39.4301	11	17	17	8	24	26	1	2	2.94	3.03	2.63	0	0	0	1	0	0
2020	Grêmio	Internacional	Raphael Claus	FIFA	40.7644	16	21	12	3	23	31	3	3	2.37	3.01	3.37	0	1	1	1	1	1
2020	Goiás	Santos	Marielson Alves Silva	CBF	38.0767	9	17	20	7	39	29	3	3	2.89	3.41	2.42	0	1	4	5	1	1
2020	Coritiba	São Paulo	Wagner do Nascimento Magalhaes	FIFA	40.9726	11	22	18	2	24	27	5	0	4.83	3.44	1.8	0	1	2	3	0	0
2020	Bahia	Sport	Rafael Traci	CBF	38.7726	12	17	16	9	21	37	2	2	1.88	3.42	4.38	0	1	2	3	0	0
2020	Atlético Mineiro	Vasco da Gama	Leandro Pedro Vuaden	MTR	44.9562	24	19	1	6	17	28	1	2	1.33	5.23	8.82	2	0	3	3	0	1
2020	São Paulo	Atlético	Dyorgines Jose Padovani de Andrade	CBF	40.6329	23	15	3	13	30	23	0	2	1.63	3.82	5.79	0	0	3	2	0	0
2020	Fortaleza	Atlético Mineiro	Savio Pereira Sampaio	CBF	35	17	27	11	1	31	20	2	1	4	3.61	1.9	0	0	5	3	1	0
2020	Athletico Paranaense	Ceará	Wilton Pereira Sampaio	FIFA	38.4521	17	14	12	14	35	37	0	3	2.02	3.38	3.83	0	0	2	3	0	0
2020	Grêmio	Coritiba	Ramon Abatti Abel	CBF	30.7233	17	12	10	18	24	26	4	5	1.49	3.98	7.74	0	0	2	2	0	0
2020	Goiás	Fluminense	Luiz Flavio de Oliveira	FIFA	42.9973	9	18	20	9	43	27	4	2	3.38	3.35	2.18	1	0	3	2	0	0
2020	Red Bull Bragantino	Internacional	Felipe Fernandes de Lima	CBF	32.9178	12	22	16	5	28	32	3	4	2.89	3	2.69	0	0	3	3	1	0
2020	Botafogo	Palmeiras	Rodolpho Toski Marques	FIFA	33.1808	12	23	17	4	24	30	1	1	4.11	3.19	2.02	0	0	4	4	0	0
2020	Corinthians	Santos	Marcelo de Lima Henrique	MTR	48.8	14	20	15	6	28	34	2	4	2.23	3.19	3.46	0	0	2	4	0	0
2020	Flamengo	Sport	Caio Max Augusto Vieira	CBF	38.1205	24	20	2	7	30	40	1	2	1.4	4.94	7.55	0	0	0	3	0	0
2020	Bahia	Vasco da Gama	Jean Pierre Goncalves Lima	CBF	40.9151	12	19	19	8	23	31	2	3	1.81	3.57	4.55	0	0	5	3	0	1
2020	Internacional	Athletico Paranaense	Bruno Arleu de Araujo	CBF	37.3205	25	18	4	12	35	37	4	0	1.78	3.34	5.22	0	0	2	0	0	0
2020	Fluminense	Bahia	José Mendonça da Silva Junior	CBF	36.0493	21	15	7	17	29	28	2	2	2.39	3.25	3.07	1	0	5	1	0	0
2020	Sport	Botafogo	Rodrigo Dalonso Ferreira	CBF	37.526	20	15	10	15	43	28	2	1	2.48	3.07	3.1	0	0	4	3	0	1
2020	Ceará	Corinthians	Anderson Daronco	FIFA	39.4301	15	15	14	16	40	30	3	2	2.16	3.17	3.67	1	0	5	1	1	0
2020	Vasco da Gama	Flamengo	Flavio Rodrigues de Souza	CBF	39.8685	19	27	11	2	34	30	4	1	4.88	3.66	1.74	0	0	2	5	0	0
2020	Coritiba	Fortaleza	Ricardo Marques Ribeiro	FIFA	40.9836	12	20	19	9	28	36	5	3	2.74	2.98	2.85	0	0	1	0	0	0
2020	Atlético Mineiro	Goiás	Vinicius Gonçalves Dias Araujo	CBF	41.8027	27	9	1	20	23	46	1	4	1.26	6.22	10.14	1	0	0	1	0	0
2020	Santos	Grêmio	Braulio da Silva Machado	FIFA	41.0685	21	20	6	8	38	26	4	4	3.33	3.05	2.35	2	0	2	3	0	1
2020	Atlético	Red Bull Bragantino	Heber Roberto Lopes	MTR	47.9178	15	12	13	18	25	31	2	4	2.47	3.05	3.13	0	0	1	1	0	0
2020	Palmeiras	São Paulo	Leandro Pedro Vuaden	MTR	44.9562	23	26	5	3	34	33	1	0	2.58	3.02	3.01	0	1	2	1	0	0
2020	Santos	Atlético	Igor Junio Benevenuto de Oliveira	CBF	39.5151	24	18	6	12	40	26	4	2	2.15	3.41	3.38	0	0	3	4	0	0
2020	Goiás	Bahia	Rodrigo Carvalhaes de Miranda	CBF	40.3945	9	15	20	16	47	29	4	2	3.78	3.51	1.99	0	0	2	6	0	1
2020	Grêmio	Botafogo	Luiz Flavio de Oliveira	FIFA	42.9973	20	18	10	13	29	31	5	2	1.48	4.31	6.88	0	0	3	2	1	0
2020	Athletico Paranaense	Corinthians	Savio Pereira Sampaio	CBF	35	18	15	15	17	37	31	0	2	2.24	3.08	3.58	0	0	3	3	0	1
2020	Palmeiras	Coritiba	Jefferson Ferreira de Moraes	CBF	33.1808	23	13	7	18	36	29	1	5	1.52	3.97	6.95	0	0	3	2	0	0
2020	Atlético Mineiro	Fluminense	Raphael Claus	FIFA	40.7644	30	24	2	5	23	34	1	2	1.45	4.69	6.44	0	0	3	1	0	0
2020	Vasco da Gama	Fortaleza	Jean Pierre Goncalves Lima	CBF	40.9151	19	21	11	8	36	36	4	3	2.36	3.02	3.38	0	0	2	0	0	0
2020	Sport	Internacional	Wagner do Nascimento Magalhaes	FIFA	40.9726	20	28	9	4	47	37	2	4	4.42	3.17	1.96	0	0	3	2	0	0
2020	Flamengo	Red Bull Bragantino	Daniel Nobre Bins	CBF	42.6274	30	12	1	19	35	32	1	4	1.55	4.38	5.39	0	0	2	1	0	0
2020	Ceará	São Paulo	Wagner do Nascimento Magalhaes	FIFA	40.9726	18	29	14	3	45	34	4	0	3.14	3.2	2.38	0	0	5	3	0	0
2020	Atlético	Athletico Paranaense	Pablo Ramon Goncalves Pinheiro	CBF	33.5753	21	18	10	14	30	40	2	0	2.47	3.09	3.05	0	0	3	5	2	0
2020	Bahia	Atlético Mineiro	Anderson Daronco	FIFA	39.4301	16	31	17	2	35	26	3	1	4.49	3.9	1.75	0	0	4	1	0	0
2020	Fluminense	Ceará	Gilberto Rodrigues Castro Junior	CBF	40.0356	25	19	5	13	35	50	2	4	2.04	3.34	3.71	0	0	3	3	0	0
2020	Corinthians	Flamengo	Leandro Pedro Vuaden	MTR	44.9562	18	31	15	1	34	37	3	1	3.87	3.66	1.9	0	0	4	5	0	0
2020	Botafogo	Goiás	Edina Alves Batista	FIFA	40.4192	18	10	16	20	33	49	2	4	1.61	3.93	5.71	0	0	2	2	0	0
2020	São Paulo	Grêmio	Rafael Traci	CBF	38.7726	30	23	4	7	37	32	0	6	2.09	3.17	3.79	0	0	4	2	0	0
2020	Fortaleza	Palmeiras	Marcelo de Lima Henrique	MTR	48.8	22	23	9	8	36	39	3	1	3.16	3.04	2.47	0	0	2	3	0	1
2020	Coritiba	Santos	Bruno Arleu de Araujo	CBF	37.3205	16	24	18	6	31	43	5	4	2.9	3.19	2.51	0	1	5	2	0	0
2020	Red Bull Bragantino	Sport	Ricardo Marques Ribeiro	FIFA	40.9836	13	20	19	12	33	50	4	2	1.74	3.76	4.76	0	0	2	2	0	0
2020	Internacional	Vasco da Gama	Braulio da Silva Machado	FIFA	41.0685	31	20	3	11	39	38	4	4	1.49	4.05	7.23	1	0	1	1	0	0
2020	São Paulo	Botafogo	Ricardo Marques Ribeiro	FIFA	40.9836	31	19	4	14	41	35	0	2	1.46	4.3	7.1	1	0	0	2	0	1
2020	Vasco da Gama	Corinthians	Caio Max Augusto Vieira	CBF	38.1205	20	18	16	16	39	38	4	3	2.76	2.91	2.9	0	0	1	2	0	0
2020	Ceará	Coritiba	Felipe Fernandes de Lima	CBF	32.9178	20	16	10	18	53	36	4	5	1.93	3.32	4.3	0	0	3	1	0	0
2020	Internacional	Flamengo	Wilton Pereira Sampaio	FIFA	38.4521	34	34	1	2	40	42	4	1	2.88	3.13	2.6	0	0	6	6	0	0
2020	Bahia	Fortaleza	Wagner do Nascimento Magalhaes	FIFA	40.9726	19	25	12	10	39	38	3	3	2.3	3.06	3.46	1	0	3	3	0	0
2020	Red Bull Bragantino	Goiás	Ramon Abatti Abel	CBF	30.7233	16	11	19	20	35	51	4	4	1.41	4.76	7.49	0	0	0	3	0	0
2020	Athletico Paranaense	Grêmio	Flavio Rodrigues de Souza	CBF	39.8685	19	24	18	9	45	34	0	6	2.4	3.05	3.24	0	0	3	1	0	0
2020	Atlético	Palmeiras	Savio Pereira Sampaio	CBF	35	22	23	9	7	33	42	4	2	3.59	3.13	2.2	0	0	1	5	0	0
2020	Fluminense	Santos	Anderson Daronco	FIFA	39.4301	26	27	6	5	38	45	2	4	2.45	3.19	3.04	0	0	5	4	0	0
2020	Atlético Mineiro	Sport	Paulo Roberto Alves Junior	CBF	37.263	31	20	3	11	27	52	1	2	1.39	3.85	7.15	0	0	2	0	0	0
2020	Sport	Athletico Paranaense	Jefferson Ferreira de Moraes	CBF	33.1808	21	19	14	17	52	48	2	0	3.02	3.11	2.51	0	0	2	1	1	0
2020	Coritiba	Atlético	Daniel Nobre Bins	CBF	42.6274	16	22	19	11	37	34	5	4	2.36	3.18	3.18	0	0	2	4	0	0
2020	Palmeiras	Atlético Mineiro	Braulio da Silva Machado	FIFA	41.0685	26	32	8	4	47	29	2	1	2.41	3.29	2.99	0	0	3	2	0	0
2020	Santos	Bahia	Heber Roberto Lopes	MTR	47.9178	27	22	6	12	49	42	4	3	2.12	3.39	3.51	0	0	4	2	0	0
2020	Botafogo	Ceará	Diego Pombo Lopez	CBF	33.8411	19	23	18	10	37	56	3	4	2.31	3.32	3.14	1	0	4	7	1	1
2020	Fortaleza	Fluminense	Marielson Alves Silva	CBF	38.0767	25	29	9	5	41	43	3	2	2.27	3.1	3.46	0	0	3	0	1	0
2020	Corinthians	Internacional	Paulo Roberto Alves Junior	CBF	37.263	21	35	13	1	40	46	3	4	3.21	3.11	2.38	0	0	4	3	0	1
2020	Grêmio	Red Bull Bragantino	Savio Pereira Sampaio	CBF	35	27	19	7	16	35	35	6	4	2.02	3.38	3.8	0	0	1	1	0	0
2020	Flamengo	São Paulo	Caio Max Augusto Vieira	CBF	38.1205	35	34	2	3	48	41	1	0	1.82	3.64	4.34	0	1	4	4	0	0
2020	Goiás	Vasco da Gama	Igor Junio Benevenuto de Oliveira	CBF	39.5151	11	20	20	15	54	40	4	4	2.85	3.17	2.59	0	0	5	7	0	0
2020	Bahia	Botafogo	Jefferson Ferreira de Moraes	CBF	33.1808	22	20	14	16	44	41	3	4	2.1	3.39	5.2	1	0	2	3	0	0
2020	Atlético	Corinthians	Jean Pierre Goncalves Lima	CBF	40.9151	22	24	13	12	38	44	4	3	2.43	3.04	3.21	0	1	4	4	0	0
2020	Internacional	Coritiba	Dyorgines Jose Padovani de Andrade	CBF	40.6329	35	19	3	18	49	39	5	5	1.77	3.39	5.2	0	0	2	3	1	0
2020	Atlético Mineiro	Flamengo	Savio Pereira Sampaio	CBF	35	32	35	5	2	31	52	1	1	2.34	3.56	2.9	0	0	5	4	0	0
2020	Athletico Paranaense	Fortaleza	Ramon Abatti Abel	CBF	30.7233	19	25	19	9	49	44	0	4	2.15	3.11	3.79	0	0	3	2	0	0
2020	São Paulo	Goiás	Gilberto Rodrigues Castro Junior	CBF	40.0356	37	12	1	20	45	59	0	4	1.32	5.34	8.96	0	0	2	1	0	1
2020	Fluminense	Grêmio	Edina Alves Batista	FIFA	40.4192	32	30	4	7	43	36	2	6	2.72	2.95	2.91	0	0	0	1	0	0
2020	Vasco da Gama	Palmeiras	Anderson Daronco	FIFA	39.4301	21	29	15	8	47	50	4	2	4.28	3.34	1.93	0	0	1	3	0	0
2020	Red Bull Bragantino	Santos	Vinicius Furlan	CBF	41.3205	19	30	17	6	36	53	4	4	2.23	3.41	3.21	0	0	1	4	0	0
2020	Ceará	Sport	Ricardo Marques Ribeiro	FIFA	40.9836	24	24	11	10	63	54	5	3	1.86	3.51	4.39	0	0	0	4	0	0
2020	Goiás	Athletico Paranaense	Flavio Rodrigues de Souza	CBF	39.8685	12	22	20	15	60	52	5	0	4.36	3.63	1.83	0	0	5	1	0	0
2020	Flamengo	Atlético	Rafael Traci	CBF	38.7726	35	23	4	14	56	42	1	4	1.45	4.62	6.5	0	0	2	1	0	0
2020	Corinthians	Atlético Mineiro	Rodrigo Dalonso Ferreira	CBF	37.526	25	35	13	3	48	36	3	1	3.71	3.66	1.97	0	0	4	5	0	0
2020	Coritiba	Bahia	Igor Junio Benevenuto de Oliveira	CBF	39.5151	20	25	19	12	42	46	5	3	2.91	2.99	2.67	0	0	3	4	0	0
2020	Grêmio	Ceará	José Mendonça da Silva Junior	CBF	36.0493	33	25	5	9	37	63	6	5	1.75	3.56	5.03	0	0	1	2	0	0
2020	Palmeiras	Fluminense	Leandro Pedro Vuaden	MTR	44.9562	32	32	6	7	53	43	2	2	1.99	3.3	4.03	1	0	2	2	0	0
2020	Santos	Internacional	Savio Pereira Sampaio	CBF	35	31	36	8	2	57	51	4	6	3.78	3.23	2.08	0	0	1	2	0	0
2020	Botafogo	Red Bull Bragantino	Rodolpho Toski Marques	FIFA	33.1808	20	20	18	17	44	37	4	4	2.55	3.17	2.92	0	1	0	3	0	0
2020	Fortaleza	São Paulo	Marcelo de Lima Henrique	MTR	48.8	25	40	11	1	46	47	4	0	3.11	3.18	2.42	0	0	2	4	0	0
2020	Sport	Vasco da Gama	Heber Roberto Lopes	MTR	47.9178	25	21	10	16	58	48	3	4	2.59	3.09	2.94	0	0	0	2	0	0
2020	Sport	Atlético	Braulio da Silva Machado	FIFA	41.0685	25	24	11	15	58	43	3	4	3.05	3.06	2.53	0	0	1	3	0	0
2020	Ceará	Atlético Mineiro	Raphael Claus	FIFA	40.7644	25	38	13	2	65	41	5	1	2.75	3.38	2.55	0	1	4	1	0	1
2020	Red Bull Bragantino	Bahia	Anderson Daronco	FIFA	39.4301	23	28	17	9	40	50	4	3	2.17	3.31	3.49	0	0	2	3	0	0
2020	Flamengo	Coritiba	Ricardo Marques Ribeiro	FIFA	40.9836	36	20	3	19	58	45	1	5	1.36	5.1	8.09	0	0	1	3	0	0
2020	Internacional	Fluminense	Luiz Flavio de Oliveira	FIFA	42.9973	36	32	4	8	53	45	6	2	2.03	3.1	4.37	0	0	3	3	0	0
2020	Botafogo	Fortaleza	Heber Roberto Lopes	MTR	47.9178	20	25	18	10	44	48	4	4	2.24	3.07	3.59	0	0	1	1	0	0
2020	Corinthians	Grêmio	Caio Max Augusto Vieira	CBF	38.1205	25	36	14	5	52	38	3	6	3.3	3.12	2.37	0	0	2	1	2	0
2020	Goiás	Palmeiras	Bruno Arleu de Araujo	CBF	37.3205	12	35	20	6	65	55	5	2	4.46	3.49	1.83	0	0	2	3	0	1
2020	Athletico Paranaense	Santos	Marcelo de Lima Henrique	MTR	48.8	25	34	12	7	53	58	0	4	1.55	4.04	6.47	0	0	0	2	0	0
2020	São Paulo	Vasco da Gama	Braulio da Silva Machado	FIFA	41.0685	43	24	1	16	51	50	0	4	1.38	4.87	8.99	0	0	2	4	0	0
2020	Palmeiras	Athletico Paranaense	Anderson Daronco	FIFA	39.4301	35	28	7	9	58	53	3	0	1.7	3.69	5.27	0	0	2	1	0	0
2020	Atlético Mineiro	Botafogo	Savio Pereira Sampaio	CBF	35	39	20	2	19	42	45	2	4	1.62	4.2	5.11	0	0	2	4	0	0
2020	Vasco da Gama	Ceará	Luiz Flavio de Oliveira	FIFA	42.9973	25	26	17	13	54	69	4	5	3.16	3.03	2.49	0	1	3	2	0	0
2020	Coritiba	Corinthians	Leandro Pedro Vuaden	MTR	44.9562	20	26	18	15	48	54	5	5	3.03	2.93	2.65	0	1	2	2	0	0
2020	Grêmio	Flamengo	Rodolpho Toski Marques	FIFA	33.1808	37	39	4	3	39	59	6	1	3.04	3.51	2.3	0	0	5	3	0	0
2020	Fortaleza	Goiás	Felipe Fernandes de Lima	CBF	32.9178	28	15	11	20	49	67	4	5	1.65	3.84	5.49	0	0	2	1	0	0
2020	Atlético	Internacional	Ramon Abatti Abel	CBF	30.7233	27	36	12	5	46	56	4	6	3.11	3.09	2.46	0	0	1	3	0	1
2020	Fluminense	Red Bull Bragantino	Dyorgines Jose Padovani de Andrade	CBF	40.6329	35	26	6	14	48	42	2	4	3.36	3.26	2.24	0	0	2	3	0	0
2020	Bahia	São Paulo	Leandro Pedro Vuaden	MTR	44.9562	28	44	10	1	53	53	3	0	3.53	3.28	2.16	0	0	0	2	0	0
2020	Santos	Sport	Wilton Pereira Sampaio	FIFA	38.4521	34	25	8	16	60	59	4	3	1.7	3.75	5.15	2	0	3	3	0	0
2020	Fluminense	Athletico Paranaense	Ramon Abatti Abel	CBF	30.7233	36	28	8	12	50	54	2	0	2.3	3.23	3.29	0	0	3	3	0	1
2020	Bahia	Ceará	Jean Pierre Goncalves Lima	CBF	40.9151	28	29	14	10	53	71	3	5	2.58	3.21	2.85	0	0	3	2	0	0
2020	Fortaleza	Corinthians	Braulio da Silva Machado	FIFA	41.0685	29	29	9	11	51	56	4	5	2.37	3.02	3.38	0	0	2	2	1	1
2020	Botafogo	Flamengo	Anderson Daronco	FIFA	39.4301	20	42	19	2	49	62	4	1	5.74	4.24	1.56	0	0	1	1	1	1
2020	Atlético	Goiás	Marcelo de Lima Henrique	MTR	48.8	28	16	13	20	47	68	4	5	1.63	3.92	5.46	0	0	3	3	0	0
2020	Atlético Mineiro	Internacional	Bruno Arleu de Araujo	CBF	37.3205	42	37	3	6	44	59	2	7	1.73	3.73	5.08	0	0	2	6	0	0
2020	Santos	Palmeiras	Flavio Rodrigues de Souza	CBF	39.8685	37	38	7	4	63	60	4	3	3.26	3.13	2.36	0	1	3	3	1	0
2020	Coritiba	Red Bull Bragantino	Jefferson Ferreira de Moraes	CBF	33.1808	20	27	18	15	50	45	5	4	3.42	3.27	2.21	0	0	4	3	0	0
2020	São Paulo	Sport	Felipe Fernandes de Lima	CBF	32.9178	47	25	1	16	55	62	0	3	1.36	4.88	8.96	0	0	4	4	0	0
2020	Grêmio	Vasco da Gama	Raphael Claus	FIFA	40.7644	37	25	5	17	44	57	6	4	1.5	4.11	7.31	1	0	2	1	0	0
2020	Ceará	Atlético	Leandro Pedro Vuaden	MTR	44.9562	32	28	9	15	73	50	5	4	2	3.23	4.17	0	1	1	3	0	0
2020	Athletico Paranaense	Atlético Mineiro	Vinicius Gonçalves Dias Araujo	CBF	41.8027	28	43	13	3	57	46	1	2	3.78	3.68	1.95	0	0	2	2	0	0
2020	Palmeiras	Bahia	Rafael Traci	CBF	38.7726	39	28	6	12	63	56	3	3	1.62	3.85	5.82	1	0	2	3	0	0
2020	Internacional	Botafogo	Caio Max Augusto Vieira	CBF	38.1205	38	20	8	19	65	50	7	5	1.61	3.76	5.95	0	0	3	5	0	0
2020	Sport	Coritiba	Marcelo de Lima Henrique	MTR	48.8	25	21	17	18	66	54	3	5	2.43	3.03	3.25	0	0	0	1	0	0
2020	Vasco da Gama	Fluminense	Rodolpho Toski Marques	FIFA	33.1808	25	39	16	5	58	53	4	2	3.11	3.01	2.52	0	0	5	2	0	0
2020	Red Bull Bragantino	Fortaleza	Heber Roberto Lopes	MTR	47.9178	28	30	14	11	48	53	4	5	1.82	3.48	4.7	0	1	3	2	0	0
2020	Goiás	Grêmio	Edina Alves Batista	FIFA	40.4192	19	40	20	4	71	46	5	6	5.66	4.03	1.6	0	0	4	1	0	0
2020	Flamengo	Santos	Paulo Roberto Alves Junior	CBF	37.263	45	38	2	7	63	66	2	5	1.29	5.96	10.13	2	0	2	1	0	0
2020	Corinthians	São Paulo	Raphael Claus	FIFA	40.7644	30	50	10	1	58	59	6	0	4.33	3.29	1.94	0	0	0	1	0	0
2020	Red Bull Bragantino	Athletico Paranaense	Braulio da Silva Machado	FIFA	41.0685	31	28	11	14	51	59	4	1	1.91	3.5	4.17	0	0	3	5	0	0
2020	São Paulo	Atlético Mineiro	Wilton Pereira Sampaio	FIFA	38.4521	50	46	1	2	60	48	0	2	2.38	3.35	3.05	0	0	2	3	0	1
2020	Flamengo	Bahia	Flavio Rodrigues de Souza	CBF	39.8685	48	28	2	16	65	59	2	3	1.32	5.42	8.77	0	0	1	3	1	1
2020	Coritiba	Botafogo	Luiz Flavio de Oliveira	FIFA	42.9973	21	20	18	20	55	55	5	5	2.66	3.02	2.91	0	1	4	1	0	0
2020	Fortaleza	Ceará	Anderson Daronco	FIFA	39.4301	30	32	13	10	55	74	5	5	2.86	2.98	2.74	0	0	1	1	1	0
2020	Atlético	Fluminense	Rodrigo Dalonso Ferreira	CBF	37.526	31	40	12	7	53	55	4	2	2.54	3.1	3	1	0	3	4	0	0
2020	Corinthians	Goiás	Bruno Arleu de Araujo	CBF	37.3205	33	20	9	19	58	75	6	5	1.4	4.7	8.1	0	0	1	0	0	0
2020	Sport	Grêmio	José Mendonça da Silva Junior	CBF	36.0493	28	41	15	5	66	47	3	6	4.45	3.42	1.88	0	1	3	2	0	1
2020	Internacional	Palmeiras	Savio Pereira Sampaio	CBF	35	41	42	5	6	68	65	7	3	2.72	2.86	2.99	0	0	4	3	0	0
2020	Vasco da Gama	Santos	Ricardo Marques Ribeiro	FIFA	40.9836	26	38	17	8	63	67	4	5	2.66	3.02	2.91	0	0	3	0	0	0
2020	Grêmio	Atlético	Felipe Fernandes de Lima	CBF	32.9178	42	34	5	11	49	56	7	4	2.02	3.23	4.09	0	0	2	3	0	0
2020	Santos	Ceará	Rodolpho Toski Marques	FIFA	33.1808	38	35	8	10	67	75	5	5	2.09	3.45	3.56	0	0	2	3	0	0
2020	Botafogo	Corinthians	Heber Roberto Lopes	MTR	47.9178	23	36	18	9	56	59	5	6	2.94	3.18	2.53	0	0	1	1	0	0
2020	Atlético Mineiro	Coritiba	Marielson Alves Silva	CBF	38.0767	46	21	3	19	51	59	3	5	1.33	5.35	8.88	0	0	0	0	0	0
2020	Fortaleza	Flamengo	Rafael Traci	CBF	38.7726	30	51	14	2	56	66	6	3	4.64	3.84	1.73	0	0	3	3	0	0
2020	Bahia	Internacional	Paulo Roberto Alves Junior	CBF	37.263	28	44	16	4	62	72	4	7	2.69	3.02	2.87	0	1	3	1	0	0
2020	Palmeiras	Red Bull Bragantino	Raphael Claus	FIFA	40.7644	42	31	6	13	68	54	3	4	1.86	3.46	4.4	0	0	3	0	0	0
2020	Fluminense	São Paulo	Anderson Daronco	FIFA	39.4301	40	53	7	1	59	62	2	0	4.39	3.38	1.92	0	0	3	1	0	0
2020	Goiás	Sport	Jean Pierre Goncalves Lima	CBF	40.9151	20	29	20	15	75	69	5	3	2.59	3.22	2.83	0	0	4	1	0	0
2020	Athletico Paranaense	Vasco da Gama	Jean Pierre Goncalves Lima	CBF	40.9151	31	29	12	17	64	66	1	4	1.91	3.36	4.39	0	0	0	1	0	0
2020	Botafogo	Athletico Paranaense	Rodrigo Dalonso Ferreira	CBF	37.526	23	34	19	11	57	64	5	1	2.48	3.23	2.97	0	0	3	2	0	0
2020	Grêmio	Bahia	Ramon Abatti Abel	CBF	30.7233	45	28	5	16	51	65	7	4	1.46	4.33	7.29	0	0	2	4	0	0
2020	Palmeiras	Corinthians	Jean Pierre Goncalves Lima	CBF	40.9151	45	39	6	9	71	60	3	6	2.12	3.23	3.73	0	0	2	3	0	1
2020	Flamengo	Fluminense	Leandro Pedro Vuaden	MTR	44.9562	52	40	4	7	69	62	3	2	1.47	4.47	7.27	0	0	1	4	0	0
2020	Sport	Fortaleza	Raphael Claus	FIFA	40.7644	29	31	15	14	70	59	3	6	3.08	2.97	2.57	0	0	3	1	0	0
2020	Coritiba	Goiás	Wagner do Nascimento Magalhaes	FIFA	40.9726	21	23	20	18	59	79	5	5	2.14	3.32	3.53	0	0	4	3	0	0
2020	Ceará	Internacional	Felipe Fernandes de Lima	CBF	32.9178	36	47	10	4	78	73	5	7	2.93	2.97	2.68	0	0	6	4	0	0
2020	Atlético Mineiro	Santos	Paulo Roberto Alves Junior	CBF	37.263	49	39	2	8	51	69	3	5	1.21	6.67	13.66	0	0	1	1	0	0
2020	Red Bull Bragantino	São Paulo	Luiz Flavio de Oliveira	FIFA	42.9973	31	56	13	1	54	63	4	0	2.91	3.27	2.49	0	0	2	2	0	1
2020	Atlético	Vasco da Gama	Savio Pereira Sampaio	CBF	35	34	29	12	16	59	67	4	4	2.12	3.13	3.87	0	0	3	2	0	0
2020	Coritiba	Athletico Paranaense	Ricardo Marques Ribeiro	FIFA	40.9836	21	37	20	10	63	66	5	1	3.37	3	2.38	0	0	2	1	0	0
2020	Red Bull Bragantino	Atlético Mineiro	Caio Max Augusto Vieira	CBF	38.1205	34	52	13	3	56	52	4	3	3.17	3.52	2.22	0	1	1	3	0	0
2020	Atlético	Bahia	Anderson Daronco	FIFA	39.4301	35	28	12	17	62	69	4	4	2.33	3.18	3.26	0	0	2	0	0	0
2020	Vasco da Gama	Botafogo	Raphael Claus	FIFA	40.7644	30	23	16	19	69	60	4	5	2.25	3.18	3.44	1	0	1	0	0	0
2020	Flamengo	Ceará	Paulo Roberto Alves Junior	CBF	37.263	52	36	4	11	70	84	3	5	1.37	5.09	7.87	0	0	3	1	0	0
2020	Corinthians	Fluminense	Rafael Traci	CBF	38.7726	39	43	8	7	63	66	7	2	2.1	3.09	4.11	0	0	1	2	0	0
2020	Internacional	Goiás	Edina Alves Batista	FIFA	40.4192	50	26	2	18	77	82	7	5	1.45	4.39	7.43	0	0	0	2	0	0
2020	Fortaleza	Grêmio	Jefferson Ferreira de Moraes	CBF	33.1808	31	48	15	6	60	53	6	7	3.61	3.13	2.2	0	0	4	3	0	0
2020	Sport	Palmeiras	Dyorgines Jose Padovani de Andrade	CBF	40.6329	32	48	14	5	73	73	3	3	3.96	3.39	1.99	0	0	5	3	0	0
2020	São Paulo	Santos	Braulio da Silva Machado	FIFA	41.0685	56	39	1	9	65	70	1	5	1.45	4.41	7.32	0	0	2	4	0	0
2020	Atlético Mineiro	Atlético	Braulio da Silva Machado	FIFA	41.0685	53	36	3	12	55	64	3	4	1.47	4.47	6.98	0	0	2	3	0	0
2020	Santos	Botafogo	Leandro Pedro Vuaden	MTR	44.9562	42	23	8	19	74	60	5	5	1.86	3.63	4.23	0	1	2	1	0	0
2020	Bahia	Corinthians	Ricardo Marques Ribeiro	FIFA	40.9836	29	42	17	9	69	64	4	7	2.32	3.33	3.14	0	0	4	1	0	0
2020	Vasco da Gama	Coritiba	Flavio Rodrigues de Souza	CBF	39.8685	33	22	15	20	70	65	4	5	1.75	3.45	5.31	0	0	2	2	1	0
2020	Goiás	Flamengo	Rodolpho Toski Marques	FIFA	33.1808	26	52	18	4	84	73	5	3	7.52	5.15	1.38	0	0	5	1	0	0
2020	Internacional	Fortaleza	Rodrigo Dalonso Ferreira	CBF	37.526	53	32	2	16	77	64	7	6	1.92	3.09	4.74	0	1	0	3	0	0
2020	Palmeiras	Grêmio	Bruno Arleu de Araujo	CBF	37.3205	51	49	5	6	76	56	3	7	2.75	3.09	2.81	0	0	3	1	0	0
2020	Ceará	Red Bull Bragantino	Marcelo de Lima Henrique	MTR	48.8	39	35	10	13	85	57	5	4	2.78	3.16	2.67	0	0	1	2	0	0
2020	Athletico Paranaense	São Paulo	Wilton Pereira Sampaio	FIFA	38.4521	38	56	11	1	67	67	1	1	3.62	3.14	2.2	0	0	1	0	0	1
2020	Fluminense	Sport	Heber Roberto Lopes	MTR	47.9178	43	32	7	14	68	78	2	3	2.07	3.13	4.06	0	0	1	1	0	1
2020	Bahia	Athletico Paranaense	Luiz Flavio de Oliveira	FIFA	42.9973	32	39	15	10	73	69	4	1	1.99	3.39	3.98	0	0	2	0	0	0
2020	Botafogo	Atlético	Ramon Abatti Abel	CBF	30.7233	23	36	20	13	61	67	5	4	2.37	3.2	3.16	0	0	2	3	0	0
2020	Grêmio	Atlético Mineiro	Raphael Claus	FIFA	40.7644	50	56	6	4	57	57	7	3	2.46	3.38	2.87	0	1	1	1	0	0
2020	Goiás	Ceará	Heber Roberto Lopes	MTR	47.9178	26	39	18	11	89	86	5	5	3.42	3.25	2.22	0	1	1	0	0	0
2020	Coritiba	Fluminense	Felipe Fernandes de Lima	CBF	32.9178	25	46	19	7	67	69	5	2	3.16	3.09	2.44	0	0	1	4	1	1
2020	São Paulo	Internacional	Marcelo de Lima Henrique	MTR	48.8	57	56	1	2	68	77	1	7	2.04	3.31	4	0	0	2	1	0	0
2020	Flamengo	Palmeiras	Savio Pereira Sampaio	CBF	35	55	52	3	5	74	79	3	3	2.05	3.58	3.52	0	0	2	2	0	0
2020	Fortaleza	Santos	Ricardo Marques Ribeiro	FIFA	40.9836	32	45	16	9	67	76	6	5	1.97	3.25	4.3	1	0	3	0	0	0
2020	Corinthians	Sport	Anderson Daronco	FIFA	39.4301	42	32	8	14	65	79	7	4	1.64	3.79	5.69	0	0	1	0	0	0
2020	Red Bull Bragantino	Vasco da Gama	Leandro Pedro Vuaden	MTR	44.9562	38	33	12	17	59	72	4	5	1.67	3.71	5.47	0	0	0	0	0	0
2020	Vasco da Gama	Atlético Mineiro	Vinicius Gonçalves Dias Araujo	CBF	41.8027	33	57	14	4	72	58	5	3	4.35	3.78	1.8	0	0	4	1	0	0
2020	Sport	Bahia	Raphael Claus	FIFA	40.7644	32	35	16	16	79	75	4	4	2.94	3.2	2.51	0	0	3	0	0	0
2020	Fluminense	Botafogo	Edina Alves Batista	FIFA	40.4192	47	23	7	20	73	63	3	5	2.06	3.31	3.77	1	0	2	1	0	0
2020	São Paulo	Coritiba	Rodrigo Dalonso Ferreira	CBF	37.526	57	26	3	18	70	68	1	6	1.35	5.06	8.83	0	0	1	2	0	0
2020	Athletico Paranaense	Flamengo	Leandro Pedro Vuaden	MTR	44.9562	39	58	12	2	69	76	1	3	5.04	3.94	1.68	0	0	2	0	0	0
2020	Atlético	Fortaleza	Rafael Traci	CBF	38.7726	39	35	13	14	70	70	4	6	2.41	3.07	3.24	1	0	2	2	0	1
2020	Santos	Goiás	Wagner do Nascimento Magalhaes	FIFA	40.9726	45	26	10	19	76	90	5	5	1.39	4.85	7.87	1	1	4	4	0	0
2020	Internacional	Grêmio	Luiz Flavio de Oliveira	FIFA	42.9973	59	51	1	6	78	58	7	7	2.88	2.94	2.83	1	0	2	2	0	0
2020	Ceará	Palmeiras	Braulio da Silva Machado	FIFA	41.0685	42	52	10	5	86	81	5	3	2.42	3.19	3.1	1	0	3	5	1	0
2020	Corinthians	Red Bull Bragantino	Bruno Arleu de Araujo	CBF	37.3205	45	41	9	11	66	59	7	4	2.61	3.3	2.73	0	0	5	4	0	0
2020	Ceará	Athletico Paranaense	Rodrigo Dalonso Ferreira	CBF	37.526	45	42	10	13	89	71	6	1	2.17	3.3	3.5	0	0	0	2	0	0
2020	Vasco da Gama	Bahia	Wilton Pereira Sampaio	FIFA	38.4521	36	35	14	16	76	75	5	4	2.32	3.16	3.31	0	0	1	3	1	0
2020	Palmeiras	Botafogo	Felipe Fernandes de Lima	CBF	32.9178	52	23	5	20	86	64	3	5	1.54	4.24	6.04	0	0	2	1	0	0
2020	Santos	Corinthians	Vinicius Gonçalves Dias Araujo	CBF	41.8027	45	45	8	9	80	71	5	7	2.33	3.26	3.18	0	0	0	0	0	0
2020	Sport	Flamengo	Rafael Traci	CBF	38.7726	35	58	15	3	82	76	4	3	8.52	5.22	1.34	0	0	2	2	0	0
2020	Atlético Mineiro	Fortaleza	Leandro Pedro Vuaden	MTR	44.9562	57	35	4	17	59	72	3	7	1.48	4.36	6.92	0	0	0	1	0	0
2020	Fluminense	Goiás	Raphael Claus	FIFA	40.7644	50	29	7	18	75	94	3	5	1.66	3.92	5.14	0	0	1	2	0	0
2020	Coritiba	Grêmio	Vinicius Gonçalves Dias Araujo	CBF	41.8027	27	51	19	6	70	60	6	7	4.03	3.29	2.01	1	0	3	3	0	0
2020	Internacional	Red Bull Bragantino	Savio Pereira Sampaio	CBF	35	62	44	1	11	80	63	7	4	2.17	3.31	3.48	1	0	3	0	0	0
2020	Atlético	São Paulo	Braulio da Silva Machado	FIFA	41.0685	42	58	12	2	72	71	4	1	3.88	3.54	1.99	0	0	3	1	0	0
2020	Red Bull Bragantino	Atlético	Paulo Roberto Alves Junior	CBF	37.263	44	45	13	12	63	75	4	4	1.63	4.05	5.29	1	0	4	3	0	0
2020	Goiás	Atlético Mineiro	Bruno Arleu de Araujo	CBF	37.3205	29	60	18	3	96	59	5	3	6.94	4.86	1.42	0	0	4	3	0	0
2020	Corinthians	Ceará	Heber Roberto Lopes	MTR	47.9178	45	45	8	10	71	89	7	6	1.98	3.5	3.87	1	0	0	0	0	0
2020	Fortaleza	Coritiba	Anderson Daronco	FIFA	39.4301	35	28	17	19	73	73	7	6	1.56	3.97	6.41	0	0	2	4	0	2
2020	Bahia	Fluminense	Flavio Rodrigues de Souza	CBF	39.8685	36	53	15	5	78	76	4	3	2.74	3.27	2.64	0	0	1	1	0	0
2020	Athletico Paranaense	Internacional	Ricardo Marques Ribeiro	FIFA	40.9836	45	65	9	1	73	83	1	7	3.14	3.13	2.47	0	0	3	2	0	0
2020	São Paulo	Palmeiras	Leandro Pedro Vuaden	MTR	44.9562	58	53	4	6	72	88	1	3	2.2	3.18	3.56	1	0	2	1	0	0
2020	Grêmio	Santos	Wilton Pereira Sampaio	FIFA	38.4521	52	48	7	11	63	80	7	5	1.7	3.7	5.2	1	2	5	2	0	1
2020	Botafogo	Sport	Luiz Flavio de Oliveira	FIFA	42.9973	24	35	20	16	65	84	5	4	2.77	3.09	2.74	0	1	1	3	0	0
2020	Flamengo	Vasco da Gama	Raphael Claus	FIFA	40.7644	61	37	2	14	78	77	3	6	1.3	5.49	9.79	1	0	1	3	0	0
2020	Corinthians	Athletico Paranaense	Jean Pierre Goncalves Lima	CBF	40.9151	48	46	8	10	71	76	7	1	1.98	3.26	4.22	1	0	3	0	0	0
2020	Fluminense	Atlético Mineiro	Luiz Flavio de Oliveira	FIFA	42.9973	56	60	5	3	77	62	3	3	3.53	3.28	2.17	0	0	0	1	0	0
2020	São Paulo	Ceará	Savio Pereira Sampaio	CBF	35	59	45	4	12	74	89	1	6	1.71	3.81	5.12	0	0	4	5	0	0
2020	Red Bull Bragantino	Flamengo	Wilton Pereira Sampaio	FIFA	38.4521	47	64	9	2	67	79	4	3	3.01	3.51	2.31	0	1	3	4	0	0
2020	Bahia	Goiás	Rafael Traci	CBF	38.7726	36	32	17	18	79	100	4	5	1.65	3.93	5.26	0	0	3	4	1	0
2020	Botafogo	Grêmio	Rodrigo Dalonso Ferreira	CBF	37.526	24	53	20	7	66	68	5	7	6.63	4.37	1.48	0	1	0	0	0	0
2020	Coritiba	Palmeiras	Ramon Abatti Abel	CBF	30.7233	28	54	19	6	77	89	8	3	5.08	3.62	1.73	0	0	1	4	0	1
2020	Atlético	Santos	Marcelo de Lima Henrique	MTR	48.8	45	49	13	11	78	82	4	6	2.49	3.27	2.92	1	1	2	2	1	0
2020	Internacional	Sport	Rodolpho Toski Marques	FIFA	33.1808	66	38	1	14	85	87	7	4	1.46	4.18	7.65	0	0	2	5	2	0
2020	Fortaleza	Vasco da Gama	Braulio da Silva Machado	FIFA	41.0685	38	37	15	16	75	80	7	6	2.05	3	4.41	0	0	2	3	0	0
2020	Athletico Paranaense	Atlético	Wagner do Nascimento Magalhaes	FIFA	40.9726	47	46	11	13	76	80	1	5	1.9	3.45	4.27	0	0	3	1	0	0
2020	Atlético Mineiro	Bahia	Raphael Claus	FIFA	40.7644	61	37	3	16	63	82	3	5	1.4	5.07	7.22	0	0	1	1	0	0
2020	Goiás	Botafogo	Felipe Fernandes de Lima	CBF	32.9178	33	24	18	20	104	66	5	5	1.83	3.73	4.22	0	0	4	4	0	1
2020	Flamengo	Corinthians	Rafael Traci	CBF	38.7726	65	49	2	10	83	74	3	7	1.33	5.28	9.76	0	0	1	5	0	0
2020	Santos	Coritiba	Bruno Arleu de Araujo	CBF	37.3205	50	31	8	19	84	78	6	8	1.32	5.41	9.51	0	0	0	4	0	0
2020	Ceará	Fluminense	Wilton Pereira Sampaio	FIFA	38.4521	46	57	12	5	94	77	6	3	2.46	3.21	3.01	1	0	1	1	0	0
2020	Palmeiras	Fortaleza	Ricardo Marques Ribeiro	FIFA	40.9836	54	41	7	15	93	77	4	7	2.11	3.2	3.78	0	0	0	3	0	0
2020	Vasco da Gama	Internacional	Flavio Rodrigues de Souza	CBF	39.8685	37	66	17	1	83	87	6	9	3.32	3.03	2.4	0	0	1	6	0	0
2020	Sport	Red Bull Bragantino	Leandro Pedro Vuaden	MTR	44.9562	41	48	14	9	92	70	4	4	4.41	3.67	1.82	0	0	3	0	0	0
2020	Grêmio	São Paulo	Paulo Roberto Alves Junior	CBF	37.263	56	60	6	4	68	78	7	1	2.21	3.32	3.39	0	0	5	4	1	0
2020	Grêmio	Athletico Paranaense	Ricardo Marques Ribeiro	FIFA	40.9836	56	50	7	9	73	79	8	1	1.91	3.4	4.33	0	0	3	1	0	2
2020	Palmeiras	Atlético	Caio Max Augusto Vieira	CBF	38.1205	57	46	6	12	93	81	4	5	1.61	4.01	5.52	0	0	2	1	0	0
2020	Sport	Atlético Mineiro	Rodolpho Toski Marques	FIFA	33.1808	42	62	14	4	95	64	4	3	5.37	3.81	1.67	0	0	4	5	0	0
2020	Fortaleza	Bahia	Luiz Flavio de Oliveira	FIFA	42.9973	41	38	15	16	80	83	7	5	2.21	3.17	3.56	0	1	3	4	1	0
2020	Coritiba	Ceará	Marcelo de Lima Henrique	MTR	48.8	31	46	19	13	82	95	8	6	3.48	3.4	2.13	0	0	1	0	0	0
2020	Santos	Fluminense	Savio Pereira Sampaio	CBF	35	53	60	8	5	84	78	6	3	2.36	3.18	3.21	0	0	3	4	0	1
2020	Flamengo	Internacional	Raphael Claus	FIFA	40.7644	68	69	2	1	84	93	3	9	1.59	4.06	5.99	0	1	4	0	0	1
2020	Goiás	Red Bull Bragantino	Jean Pierre Goncalves Lima	CBF	40.9151	36	49	18	10	108	70	5	4	4.12	3.93	1.81	0	0	2	0	0	0
2020	Botafogo	São Paulo	Braulio da Silva Machado	FIFA	41.0685	24	63	20	3	70	82	6	1	7.86	4.88	1.39	0	0	3	5	0	1
2020	Corinthians	Vasco da Gama	Anderson Daronco	FIFA	39.4301	49	37	11	17	79	84	7	6	1.89	3.47	4.3	0	0	1	2	0	0
2020	Ceará	Botafogo	Raphael Claus	FIFA	40.7644	49	27	12	20	95	73	6	6	1.81	3.91	4.15	0	1	3	0	1	0
2020	Internacional	Corinthians	Wilton Pereira Sampaio	FIFA	38.4521	69	50	2	17	93	80	10	7	1.46	4.28	7.46	0	0	0	2	0	0
2020	Atlético	Coritiba	Edina Alves Batista	FIFA	40.4192	47	31	13	19	82	83	5	8	1.63	3.9	5.49	0	0	0	1	0	0
2020	São Paulo	Flamengo	Rodolpho Toski Marques	FIFA	33.1808	63	71	4	1	87	88	2	3	4.88	4.09	1.68	0	0	6	2	0	0
2020	Fluminense	Fortaleza	Anderson Daronco	FIFA	39.4301	61	41	5	16	82	83	4	8	1.76	3.42	5.21	0	0	0	0	0	0
2020	Vasco da Gama	Goiás	Leandro Pedro Vuaden	MTR	44.9562	38	37	10	18	86	110	6	5	1.86	3.69	4.14	0	0	1	2	0	0
2020	Red Bull Bragantino	Grêmio	Ramon Abatti Abel	CBF	30.7233	50	59	11	6	70	76	4	8	1.74	3.86	4.67	0	0	4	0	0	0
2020	Atlético Mineiro	Palmeiras	Heber Roberto Lopes	MTR	47.9178	65	58	3	7	69	95	3	4	1.52	4.49	5.87	0	0	3	0	0	0
2020	Bahia	Santos	Paulo Roberto Alves Junior	CBF	37.263	41	54	15	8	87	87	5	6	1.54	4.08	6.42	0	0	0	0	0	0
2020	Athletico Paranaense	Sport	Flavio Rodrigues de Souza	CBF	39.8685	50	42	9	14	80	99	3	4	1.84	3.54	4.51	0	0	0	1	0	0
2021	Athletico Paranaense	America	Jefferson Ferreira de Moraes	CBF	34.1808	0	0	2	1	0	0	0	0	2.41	3.09	3.22	0	0	1	2	0	0
2021	Corinthians	Atlético	Felipe Fernandes de Lima	CBF	33.9178	0	0	8	3	0	0	0	0	2.03	3.3	3.9	0	0	5	3	0	0
2021	São Paulo	Fluminense	Rodolpho Toski Marques	FIFA	34.1808	0	0	19	11	0	0	0	0	1.94	3.31	4.41	0	0	1	2	0	0
2021	Atlético Mineiro	Fortaleza	Caio Max Augusto Vieira	CBF	39.1205	0	0	4	12	0	0	0	0	1.51	4.21	6.92	1	0	3	3	0	0
2021	Ceará	Grêmio	Savio Pereira Sampaio	CBF	36	0	0	6	13	0	0	0	0	3.6	3.13	2.21	0	0	3	3	0	0
2021	Cuiabá	Juventude	Denis da Silva Ribeiro Serafim	CBF	36.0137	0	0	9	15	0	0	0	0	2.24	3.13	3.51	0	0	1	3	0	0
2021	Flamengo	Palmeiras	Anderson Daronco	FIFA	40.4301	0	0	10	16	0	0	0	0	1.83	3.64	4.36	0	0	2	3	0	0
2021	Chapecoense	Red Bull Bragantino	Marielson Alves Silva	CBF	39.0767	0	0	7	17	0	0	0	0	3.91	3.27	2.05	0	0	1	0	0	0
2021	Bahia	Santos	Bruno Arleu de Araujo	CBF	38.3205	0	0	5	18	0	0	0	0	2.38	3.31	3.08	0	0	3	3	0	0
2021	Internacional	Sport	Vinicius Gonçalves Dias Araujo	CBF	42.8027	0	0	14	20	0	0	0	0	1.34	5.13	9.17	1	1	4	2	0	0
2021	Juventude	Athletico Paranaense	Paulo Cesar Zanovelli da Silva	CBF	31.4164	1	3	13	1	3	1	0	0	2.84	3.04	2.71	0	0	0	2	0	0
2021	Sport	Atlético Mineiro	Raphael Claus	FIFA	41.7644	1	0	14	8	2	3	0	0	4.11	3.41	1.96	0	0	3	2	0	0
2021	Red Bull Bragantino	Bahia	Vinicius Gomes do Amaral	CBF	33.9397	3	3	4	5	0	3	0	0	1.96	3.42	4.06	0	0	2	4	0	0
2021	Santos	Ceará	Jean Pierre Goncalves Lima	CBF	41.9151	0	3	9	10	3	3	0	0	2.02	3.35	3.9	0	1	3	1	0	0
2021	Palmeiras	Chapecoense	Leo Simão Holanda	CBF	31.3096	0	0	11	20	3	1	0	0	1.41	4.72	8.14	0	0	2	0	0	0
2021	America	Corinthians	Marcelo de Lima Henrique	MTR	49.8	0	0	19	12	2	5	0	0	2.11	3.18	3.89	0	1	2	3	0	0
2021	Fluminense	Cuiabá	Edina Alves Batista	FIFA	41.4192	1	1	6	15	2	1	0	0	1.74	3.56	5.23	0	0	2	1	0	0
2021	Grêmio	Flamengo	Braulio da Silva Machado	FIFA	42.0685	0	3	16	7	3	2	0	0	2.02	3.59	3.54	0	0	3	2	2	0
2021	Fortaleza	Internacional	Paulo Roberto Alves Junior	CBF	38.263	3	1	2	17	3	4	0	0	2.65	3.06	2.92	0	0	1	4	0	2
2021	Atlético	São Paulo	Diego Pombo Lopez	CBF	34.8411	3	1	3	18	3	1	0	0	3.45	2.92	2.39	0	0	3	5	0	0
2021	Flamengo	America	Ramon Abatti Abel	CBF	31.7233	4	0	3	20	4	4	0	0	1.52	4.2	6.6	0	0	0	0	0	0
2021	Grêmio	Athletico Paranaense	Ricardo Marques Ribeiro	FIFA	41.9836	1	6	18	1	6	3	2	0	1.83	3.37	4.94	0	0	5	4	0	0
2021	Cuiabá	Atlético	Dyorgines Jose Padovani de Andrade	CBF	41.6329	1	6	8	4	2	6	0	0	2.59	2.96	3.07	0	0	5	4	0	1
2021	Chapecoense	Ceará	Vinicius Gonçalves Dias Araujo	CBF	42.8027	0	3	19	9	1	4	0	0	3.21	3.17	2.39	0	0	2	2	0	0
2021	Palmeiras	Corinthians	Flavio Rodrigues de Souza	CBF	40.8685	3	3	10	11	5	8	0	0	1.9	3.43	4.29	0	0	3	0	0	0
2021	Red Bull Bragantino	Fluminense	Leandro Pedro Vuaden	MTR	45.9562	4	4	6	7	2	4	0	0	2	3.38	4.02	0	1	3	1	0	0
2021	Bahia	Internacional	Wagner do Nascimento Magalhaes	FIFA	41.9726	4	1	12	13	7	8	0	2	2.55	3.23	2.87	0	1	4	4	0	1
2021	Santos	Juventude	Alexandre Vargas Tavares de Jesus	CBF	32.2082	3	1	14	15	6	3	0	0	1.63	3.82	5.43	0	0	2	3	0	0
2021	Atlético Mineiro	São Paulo	Anderson Daronco	FIFA	40.4301	3	1	5	16	5	6	0	0	2.12	3.25	3.73	0	0	0	1	0	0
2021	Fortaleza	Sport	Braulio da Silva Machado	FIFA	42.0685	6	1	2	17	4	5	0	0	1.7	3.59	5.62	1	0	3	3	0	1
2021	Internacional	Atlético Mineiro	Luiz Flavio de Oliveira	FIFA	43.9973	4	6	11	3	12	5	3	0	2.54	3.23	2.91	0	0	3	1	0	0
2021	Ceará	Bahia	Marcelo de Lima Henrique	MTR	49.8	4	4	12	9	6	11	0	0	2.52	3.07	3.07	0	1	3	5	0	0
2021	São Paulo	Chapecoense	Dyorgines Jose Padovani de Andrade	CBF	41.6329	1	1	17	18	7	3	0	0	1.36	5.04	8.96	0	0	3	2	1	0
2021	America	Cuiabá	Antonio Dib Moraes de Sousa	CBF	38.8219	0	4	20	10	4	7	0	0	1.99	3.18	4.32	0	0	1	1	0	0
2021	Athletico Paranaense	Flamengo	Marielson Alves Silva	CBF	39.0767	9	7	1	6	7	4	0	0	3.28	3.27	2.27	0	0	5	2	0	0
2021	Atlético	Fortaleza	Douglas Schwengber da Silva	CBF	33.6712	6	9	7	2	10	7	1	0	2.56	2.81	3.29	0	0	3	1	0	0
2021	Sport	Grêmio	Denis da Silva Ribeiro Serafim	CBF	36.0137	1	1	13	19	8	11	1	2	4.38	3.43	1.88	0	0	5	4	0	0
2021	Juventude	Palmeiras	Marielson Alves Silva	CBF	39.0767	2	4	16	8	6	8	0	0	5.29	3.51	1.75	0	0	0	3	0	0
2021	Corinthians	Red Bull Bragantino	Thiago Luis Scarascati	CBF	38.126	4	5	14	5	8	5	0	0	2.55	3.04	3.04	0	0	2	0	0	0
2021	Fluminense	Santos	Paulo Roberto Alves Junior	CBF	38.263	5	4	4	15	5	8	0	0	2.09	3.15	3.93	0	0	4	3	0	0
2021	Palmeiras	America	Jefferson Ferreira de Moraes	CBF	34.1808	7	1	4	20	11	5	0	0	1.57	3.91	6.06	0	0	3	4	0	0
2021	Athletico Paranaense	Atlético	Felipe Fernandes de Lima	CBF	33.9178	10	7	1	10	12	13	0	1	2.05	3.02	4.36	0	0	2	2	0	0
2021	Internacional	Ceará	Diego Pombo Lopez	CBF	34.8411	4	4	11	12	15	9	3	0	1.71	3.63	5.21	1	0	2	3	0	0
2021	Atlético Mineiro	Chapecoense	Rodolpho Toski Marques	FIFA	34.1808	9	2	5	18	6	5	0	0	1.29	5.51	10.91	0	1	1	1	0	0
2021	Bahia	Corinthians	Bruno Arleu de Araujo	CBF	38.3205	7	4	7	13	16	10	0	0	2.39	3.11	3.24	0	0	1	3	0	0
2021	Fortaleza	Fluminense	Flavio Rodrigues de Souza	CBF	40.8685	10	8	2	6	8	9	0	0	2.37	3.01	3.38	0	0	3	0	0	0
2021	Cuiabá	Grêmio	Leo Simão Holanda	CBF	31.3096	5	1	14	17	8	15	0	2	3.25	3.06	2.31	0	1	0	5	0	0
2021	Flamengo	Red Bull Bragantino	Braulio da Silva Machado	FIFA	42.0685	8	8	8	3	6	5	0	0	1.67	3.88	5.18	0	0	2	4	0	0
2021	Santos	São Paulo	Savio Pereira Sampaio	CBF	36	4	2	9	19	11	10	0	1	3.01	3.13	2.52	0	0	2	4	0	0
2021	Juventude	Sport	Edina Alves Batista	FIFA	41.4192	2	4	15	16	6	13	0	1	2.49	3.01	3.15	0	0	4	0	0	0
2021	Bahia	Athletico Paranaense	Antonio Dib Moraes de Sousa	CBF	38.8219	8	13	3	2	17	14	0	0	2.63	2.88	3.11	0	0	2	2	0	2
2021	Ceará	Atlético Mineiro	Leandro Pedro Vuaden	MTR	45.9562	5	10	10	8	12	7	0	0	3.34	3.28	2.25	0	0	3	4	0	0
2021	São Paulo	Cuiabá	Ricardo Marques Ribeiro	FIFA	41.9836	2	5	19	14	14	8	1	0	1.56	3.92	6.56	0	0	1	1	0	0
2021	Atlético	Fluminense	Paulo Cesar Zanovelli da Silva	CBF	31.4164	7	9	6	9	15	9	1	0	2.74	2.95	2.88	0	0	3	3	0	0
2021	Flamengo	Fortaleza	Anderson Daronco	FIFA	40.4301	8	11	4	5	8	11	0	0	1.47	4.32	7.1	0	0	2	0	0	0
2021	Chapecoense	Internacional	Alexandre Vargas Tavares de Jesus	CBF	32.2082	3	5	18	11	6	17	0	3	4.25	3.25	1.94	0	0	2	3	1	2
2021	America	Juventude	Wagner do Nascimento Magalhaes	FIFA	41.9726	1	5	20	15	9	10	0	0	1.78	3.3	5.24	1	1	2	2	1	0
2021	Red Bull Bragantino	Palmeiras	Luiz Flavio de Oliveira	FIFA	43.9973	11	10	1	7	9	14	0	0	2.56	3.24	2.84	0	0	3	3	0	0
2021	Grêmio	Santos	Caio Max Augusto Vieira	CBF	39.1205	4	7	16	12	20	13	2	0	2.03	3.13	4.13	0	0	2	3	0	0
2021	Corinthians	Sport	Paulo Roberto Alves Junior	CBF	38.263	5	4	13	17	13	13	0	1	1.77	3.4	5.23	0	0	0	3	0	0
2021	Santos	Atlético Mineiro	Bruno Arleu de Araujo	CBF	38.3205	8	10	5	8	16	11	0	0	2.89	3.22	2.53	0	0	4	3	0	1
2021	Palmeiras	Bahia	Denis da Silva Ribeiro Serafim	CBF	36.0137	10	11	3	7	17	19	0	0	1.66	3.89	5.23	0	0	3	4	0	0
2021	Athletico Paranaense	Chapecoense	Vinicius Gomes do Amaral	CBF	33.9397	13	3	2	18	16	8	2	1	1.61	3.75	6.23	0	0	1	1	0	0
2021	Fluminense	Corinthians	Savio Pereira Sampaio	CBF	36	9	8	9	14	12	13	0	0	2.54	2.86	3.2	0	1	3	1	1	0
2021	Sport	Cuiabá	Marielson Alves Silva	CBF	39.0767	4	6	17	15	16	9	1	0	2.34	3.04	3.42	0	0	0	1	0	0
2021	Juventude	Flamengo	Thiago Luis Scarascati	CBF	38.126	6	11	13	6	12	10	0	0	6.75	4.14	1.5	0	0	3	0	0	0
2021	Grêmio	Fortaleza	Marcelo de Lima Henrique	MTR	49.8	5	11	16	4	22	11	2	0	2.01	3.23	4.14	0	0	2	4	1	0
2021	America	Internacional	Braulio da Silva Machado	FIFA	42.0685	2	8	20	12	11	20	1	5	2.72	3.04	2.82	0	0	2	3	0	0
2021	Atlético	Red Bull Bragantino	Ramon Abatti Abel	CBF	31.7233	10	14	10	1	18	12	1	0	3.35	3.28	2.24	0	0	2	2	0	0
2021	Ceará	São Paulo	Felipe Fernandes de Lima	CBF	33.9178	8	3	11	19	15	15	0	1	2.73	3.14	2.74	0	0	4	7	0	0
2021	Bahia	America	Leo Simão Holanda	CBF	31.3096	11	3	9	16	23	13	0	1	2.1	3.24	3.74	0	0	4	0	0	0
2021	Fluminense	Athletico Paranaense	Ricardo Marques Ribeiro	FIFA	41.9836	10	14	13	2	15	17	1	2	2.45	3.02	3.2	0	1	1	2	0	0
2021	Atlético Mineiro	Atlético	Flavio Rodrigues de Souza	CBF	40.8685	10	10	5	7	14	20	1	1	1.76	3.47	5.11	0	0	0	2	0	0
2021	Red Bull Bragantino	Ceará	Wagner do Nascimento Magalhaes	FIFA	41.9726	17	9	1	12	14	19	0	0	1.62	3.84	5.54	0	0	1	3	0	1
2021	Fortaleza	Chapecoense	Antonio Dib Moraes de Sousa	CBF	38.8219	12	4	4	19	15	9	0	1	1.5	4.2	6.75	0	1	3	3	0	0
2021	Cuiabá	Flamengo	Rodolpho Toski Marques	FIFA	34.1808	7	11	18	10	10	10	0	0	5.91	3.85	1.6	0	0	3	5	0	0
2021	Juventude	Grêmio	Vinicius Gonçalves Dias Araujo	CBF	42.8027	9	6	8	20	15	24	0	3	4.57	3.26	1.91	0	0	3	0	0	0
2021	Internacional	Palmeiras	Paulo Roberto Alves Junior	CBF	38.263	9	13	14	3	23	20	5	0	2.61	3.17	2.83	1	0	3	3	0	1
2021	Corinthians	São Paulo	Leandro Pedro Vuaden	MTR	45.9562	9	4	11	17	14	22	0	1	3.14	2.86	2.62	0	0	1	1	0	0
2021	Santos	Sport	Douglas Schwengber da Silva	CBF	33.6712	11	5	6	15	20	16	0	1	1.69	3.48	5.67	0	0	1	4	0	0
2021	Grêmio	Atlético	Marielson Alves Silva	CBF	39.0767	6	10	20	8	24	22	3	1	2.01	3.23	4.14	0	0	3	0	0	0
2021	Cuiabá	Atlético Mineiro	Savio Pereira Sampaio	CBF	36	7	13	18	4	13	14	0	1	5.91	3.85	1.6	0	0	5	2	0	0
2021	Chapecoense	Bahia	Edina Alves Batista	FIFA	41.4192	4	11	19	6	12	27	1	0	3.2	3.25	2.31	0	0	2	1	0	0
2021	Flamengo	Fluminense	Luiz Flavio de Oliveira	FIFA	43.9973	14	10	8	9	15	16	0	1	1.79	3.46	4.88	0	0	2	1	0	0
2021	Athletico Paranaense	Fortaleza	Paulo Cesar Zanovelli da Silva	CBF	31.4164	17	15	3	5	19	18	2	0	2.1	3.18	3.85	0	0	2	3	0	0
2021	Corinthians	Internacional	Marcelo de Lima Henrique	MTR	49.8	10	9	13	14	15	26	0	5	2.38	3.09	3.27	0	1	2	2	0	0
2021	Ceará	Juventude	Alisson Sidnei Furtado	CBF	34.2658	10	12	8	12	22	18	1	0	1.91	3.3	4.51	0	0	2	2	0	1
2021	Sport	Palmeiras	Caio Max Augusto Vieira	CBF	39.1205	6	16	16	3	20	23	1	1	4.54	3.41	1.86	0	0	2	1	0	0
2021	São Paulo	Red Bull Bragantino	Anderson Daronco	FIFA	40.4301	5	18	17	1	23	15	1	0	2.27	3.08	3.43	0	0	1	2	0	0
2021	America	Santos	Denis da Silva Ribeiro Serafim	CBF	36.0137	6	12	15	11	13	21	1	0	2.24	3.17	3.48	0	0	4	3	0	0
2021	Fortaleza	America	Thiago Luis Scarascati	CBF	38.126	15	9	5	15	21	17	0	1	1.85	3.36	4.71	0	0	2	1	0	0
2021	Santos	Athletico Paranaense	Vinicius Gomes do Amaral	CBF	33.9397	12	20	7	3	24	21	0	2	2.67	2.96	2.92	0	0	2	2	0	0
2021	Fluminense	Ceará	Ramon Abatti Abel	CBF	31.7233	13	13	8	9	17	24	1	1	2.28	3.02	3.56	0	0	2	3	0	0
2021	Chapecoense	Corinthians	Ricardo Marques Ribeiro	FIFA	41.9836	4	11	20	10	14	17	1	0	4.31	3.17	1.98	0	0	3	0	0	0
2021	Red Bull Bragantino	Cuiabá	Douglas Schwengber da Silva	CBF	33.6712	21	7	2	16	17	18	0	0	1.67	3.67	5.55	0	0	3	2	0	0
2021	Atlético Mineiro	Flamengo	Paulo Roberto Alves Junior	CBF	38.263	16	14	4	11	16	17	1	0	2.93	3.31	2.46	0	0	1	1	0	0
2021	Palmeiras	Grêmio	Felipe Fernandes de Lima	CBF	33.9178	19	6	1	19	24	27	1	3	2.01	3.4	3.76	0	0	2	2	0	0
2021	Bahia	Juventude	Douglas Marques das Flores	CBF	35.3945	14	12	6	13	28	20	0	1	1.76	3.55	4.98	0	0	2	3	0	0
2021	Internacional	São Paulo	Bruno Arleu de Araujo	CBF	38.3205	10	5	14	17	28	24	5	1	2.82	3.1	2.68	0	0	2	3	0	0
2021	Atlético	Sport	Leo Simão Holanda	CBF	31.3096	13	6	12	18	22	22	1	1	1.94	3.23	4.47	0	0	4	1	0	0
[truncated: 280 more rows]
